# Supplementary material for: Monte Carlo approach to fuzzy AHP risk analysis in renewable energy construction projects
Source: PLoS One. 2019 Jun 13;14(6):e0215943. doi: 10.1371/journal.pone.0215943 (PMC6563964; doi:10.1371/journal.pone.0215943)
Supplement: S1 File — (XLSM) [file pone.0215943.s012.xlsm]

## Sheet: DESCRIPCION DEL PROYECTO
DESCRIPCION GENERAL DEL PROYECTO
La planta solar fotovoltaica contará con una potencia nominal de 250 MW nominales.
La planta se encuentra ubicada en un municipio del interior de la Región de Murcia de entre 10.000 y 100.000 habitantes.
La energía eléctrica generada será vertida a la red de transporte, titularidad de la compañía eléctrica Red Eléctrica Española, S.A., a través de las barras de 400 kV de la una Subestación existente.
Usos actuales del suelo: agrícola, fundamentalmente viñedos.
Orografía: irregular con pendientes suaves, con zonas de monte bajo cercanas y marcas de escorrentías.
Protecciones ambientales: se desconocen.
Existencia de otras instalaciones de generación en la zona: varios parques eólicos que evacuan en la misma subestación colectora de REE.
Estado actual del proyecto: en fase de tramitación administrativa.
La superficie total empleada para la ejecución y construcción de la planta solar fotovoltaica es de seis millones novecientos veinte y un mil novecientos veintidós (6.921.922) metros cuadrados.
El generador fotovoltaico estará compuesto de 180 agrupaciones de 1,59 MW cada una, formado por módulos policristalinos de marcas de reconocido prestigio.
Para la colocación de los paneles fotovoltaicos se opta por un estructura monopoeste de poste hincado, con una inclinación de los paneles respecto al plano horizontal de 24º, ángulo óptimo teniendo en cuenta las sombras y los datos metereológicos de la zona.
La planta fotovoltaica dispondrá de un sistema de monitorización para el control de su funcionamiento a distancia, el cual recibirá todos los datos procedentes de los distribuidores instalados en la planta.
Se instalará un Sistema de Seguridad que protegerá a la instalación fotovoltaica de cualquier intrusión a la misma. Este sistema de seguridad está basado en un circuito cerrado de cámaras de televisión que se instalará a lo largo del perímetro de la instalación fotovoltaica. Con la emisión de todas las cámaras instaladas se tendrá una retransmisión en tiempo real que permitirá detectar cualquier …
La obra Civil necesaria para realizar la instalación fotovoltaica, va encaminada a la nivelación del terreno, y su posterior compactación.
Para poder participar en el mercado diario de energía existirá un el método para la predicción de la generación de energía eléctrica, hora a hora, para el periodo que comprende las siguientes 39 horas, mediante herramientas de predicción numérica meteorológica con un error inferior al 15% de la potencia instalada, para períodos de predicción que cubren las 24 horas del día siguiente.
Dado que la energía eléctrica no es almacenable, para aumentar la gestinabilidad de la planta se plantea la posibilidad de realizar una instalación de almacenamiento de energía mediante baterias a gran escala con una capacidad de almacenamiento de hasta el 20% de la energía generada diaria por la planta.
Según las condiciones de acceso otorgadas por Red Eléctrica de España S.A., se establece el acceso a la Red de transporte en una futura posición de hasta 450 MW, en 400 kV de la subestación perteneciente a REE más cercana. De esta forma el trazado de la Línea de Alta Tensión desde la instalación fotovoltaica, hasta la Subestación de REE será mediante un doble circuito de 132 kV. Para proceder a l…
La línea de doble circuito hasta la Subestación de REE, transcurrirá aérea en todo su recorrido, respetando las zonas de afección y pasos oportunos.
La medida de energía la instalación fotovoltaica será realizada en 30 kV, directamente en la red de Alta Tensión interna de la misma. Esta red interna está compuesta de 180 Centros de Transformación de 1,59 MW. La energía producida en baja tensión en continua, será transformada a alterna y elevada a Alta Tensión. La transformación de la corriente se llevará a cabo en 180 Centros de Transformación…

## Sheet: INSTRUCCIONES
INSTRUCCIONES PARA SU CUMPLIMENTACIÓN
En la primera pestaña se encuentra la descripción general del proyecto sobre el que tiene que emitir sus juicios de experto.
A continuación tiene ya la encuesta en sí.
En todas y cada una de las siguientes pestañas encuentra, de arriba hacia abajo:
1. La estructura organizativa de los riesgos, una estructura de tres niveles, con una descripción de cada uno de los riesgos y un combo en el que tiene que elegir su opinión en función de la pestaña en la que se encuentre:
- Probabilidad: se valora la probabilidad de que el riesgo ocurra o se presente.
- Impacto sobre el alcance del proyecto: se valora el impacto del riesgo sobre el alcance del proyecto, entendiendo alcance como el objetivo que se persigue con el proyecto y cuya consecución marcará la finalización con éxito del mismo.
- Impacto sobre el coste: se valora el impacto de cada riesgo sobre el coste del proyecto.
- Impacto sobre el plazo: se valora el impacto de cada riesgo sobre el plazo de desarrollo y ejecución del proyecto.
2. Una comparativa entre riesgos para cada grupo de los riesgos en los tres niveles de la estructura, con un combo en el que tiene que elegir su opinión comparativa de cada riesgo (fila) con el resto de riesgos que conforman el grupo (columna) en función de la pestaña en la que se encuentre:
- Probabilidad: se valora comparativamente entre los riesgos la probabilidad de aparición de un riesgo frente a otro/s riesgos.
- Impacto sobre el alcance del proyecto: se valora comparativamente entre los riesgos el impacto del riesgo sobre el alcance del proyecto frente a otros riesgos.
- Impacto sobre el coste: se valora comparativamente entre los riesgos el impacto de cada riesgo sobre el coste del proyecto frente a los otros riesgos que componen el grupo.
- Impacto sobre el plazo: se valora comparativamente entre los riesgos el impacto de cada riesgo sobre el plazo de desarrollo y ejecución del proyecto frente a otros riesgos.
Como puede observar en el archivo, es una encuesta concienzuda y que le llevará su tiempo. Aunque me ha confirmado su consentimiento, siéntase libre de declinar su oferta si ve que es demasiado trabajo.
Yo por mi parte, le estaré agradecido igualmente.
Un saludo.

## Sheet: PROBABILIDAD
	ESTIMACIÓN DE LA PROBABILIDAD DE LOS RIESGOS DEL PROYECTO
	ESTIMACIÓN DE LA PROBABILIDAD DE LOS RIESGOS DEL PROYECTO	GRUPO	SUBGRUPO	RIESGO	DESCRIPCION	PROBABILIDAD																		ESCALA DE PROBABILIDAD
		1.- RIESGOS POLITICOS	1.1.- Macroeconómicos	1.1.1.- Nivel de estabilidad política	Estabilidad del gobierno.	3																		MUY ALTA
				1.1.2.- Cambio en la política energética	Riesgo asociado con los cambios en la política energética introducidos por las administraciones públicas.	3																		ALTA
			1.2- Licencias urbanísticas	1.2.1.- Aprobación del Ayuntamiento	Riesgo político entendido como el nivel de interés del Alcalde en el proyecto. La aprobación del proyecto tiene más riesgo si el nivel de interés es bajo.	3																		MEDIA
				1.2.2.- Obtención de la licencia de obras	Riesgo asociado con el interés del Gobierno Municipal en conceder la licencia, ya que el Gobierno municipal puede considerar el proyecto de un nivel de prioridad más alto o más bajo.	3																		BAJA
		GRUPO	SUBGRUPO	RIESGO	DESCRIPCION	PROBABILIDAD																		MUY BAJA
		2.- RIESGOS TECNICOS	2.1.- Ubicación de la planta	2.1.1.- Adecuación tecnológica al cambio climático	Las actividades humanas pueden causar cambios climáticos. Esto genera una incertidumbre sobre la tecnología más conveniente a usar en el proyecto para asegurar una vida útil de servicio de al menos 25 años.	3
				2.1.2.- Valoración de los riesgos de tormenta e inundación	Riesgos de tormenta e inundación en el área donde se va a construir la planta fotovoltaica.	3
				2.1.3.- Valoración de las horas efectivas de radiación de solar	Hay siempre un índice de error en las estimaciones de radiación solar, que añade incertidumbre al proyecto.	3
				2.1.4.- Terraplenes.	Riesgo de mayores o menores problemas técnicos relacionados con la nivelación del terreno.	3
				2.1.5.- Problemas geotécnicos del terreno	Riesgo asociado a los problemas geotécnicos del terreno.	3
			2.2.- Tecnología Fotovoltaica	2.2.1.- Desarrollo de nuevos sistemas de potencia con energía solar fotovoltaica	Riesgo de uso y desarrollo de nuevas tecnologías fotovoltaicas.	3
				2.2.2.- Elección del panel fotovoltaico	La inadecuada elección de los paneles solares fotovoltaicos puede generar grandes pérdidas.	3
				2.2.3.- Elección del inversor de corriente	Riesgo asociado con la elección del inversor de corriente.	3
				2.2.4.- Elección de la estructura soporte de los paneles fotovoltaicos	El diseño y elección correcta del material de la estructura soporte de los paneles solares afectan a la durabilidad de la instalación y los costes de mantenimiento a lo largo de la vida útil de la instalación.	3
				2.2.5.- Conexión con la red eléctrica	La conexión a la red eléctrica requiere de sistemas de control técnicos complejos.	3
				2.2.6.- Posibilidad de existencia de sistema de generación de energía alternativos	Riesgo asociado con el desarrollo de nuevos sistemas de generación de energía en la zona donde se ubica el proyecto, los cuales pueden producir un rechazo a la energía solar fotovoltaica por parte del entorno social y administrativo.	3
		GRUPO	SUBGRUPO	RIESGO	DESCRIPCION	PROBABILIDAD
		3.- RIESGOS ECONÓMICOS	3.1.- Explotación de la planta	3.1.1.- Costes de operación de la planta	Riesgo de variación de los costes de operación de la planta.	3
				3.1.2.- Costes de mantenimiento correctivo	Riesgo de variación de los costes de mantenimiento correctivo de la planta.	3
				3.1.3.- Costes de mantenimiento preventivo	Riesgo de variación de los costes de mantenimiento preventivo.	3
				3.1.4.- Pérdidas de rendimiento	Riesgo de un inadecuado cálculo de pérdidas de rendimiento de la planta fotovoltaica, lo que puede reducir la rentabilidad de la planta.	3
			3.2.- Ubicación de la planta	3.2.1.- Estimación de ingresos basada en las horas efectivas de radiación solar	Evaluación del posible error en la estimación de las horas solares de radiación efectiva.	3
				3.2.2.- Estimación de ingresos debida al cambio climático	El cambio climático puede afectar significativamente en la estimación de la rentabilidad de la planta fotovoltaica.	3
				3.2.3.- Recursos para trabajos de terraplenado	Riesgos de sobrecoste asociado a los trabajos para nivelación del terreno.	3
				3.2.4.- Trabajos de prevención de inundaciones	Sobrecostes debidos a los problemas asociados con el riesgo de inundaciones.	3
				3.2.5.- Solución a problemas geotécnicos	Riesgo de sobrecostes debidos a problemas de naturaleza geotécnica.	3
			3.3.- Permisos para la puesta en marcha	3.3.1.- Costes de conexión a la red eléctrica	El acuerdo con la compañía eléctrica implica ciertos costes que pueden variar dependiendo de las características de la red eléctrica en la que se realiza la conexión.	3
				3.3.2.- Costes asociados a los acuerdos con los propietarios de los terrenos	Evaluación de la buena voluntad de los propietarios de los terrenos para firmar los acuerdos con el promotor.	3
				3.3.3.- Posibilidad de construcción de la infraestructura de conexión con la red eléctrica	El punto de conexión con la red de transporte es responsabilidad de la Compañía Eléctrica. Sin embargo, en ocasiones puede obtarse por la construcción por parte del promotor y abaratar costes.	3
				3.3.4.- Riesgos económicos relacionados con la obtención de la licencia de obras	Riesgo asociado con los posibles requisitos del Ayuntamiento para obtener la licencia de obras.	3
			3.4.- Tecnología	3.4.1.- Costes debidos a la inadecuada elección del panel fotovoltaico	Evaluación de los sobrecostes asociados a una mala elección del panel fotovoltaico.	3
				3.4.2.- Costes debidos a la inadecuada elección del inversor de corriente	Evaluación de los sobrecostes asociados a una mala elección del inversor fotovoltaico.	3
				3.4.3.- Costes debidos a la falta de resistencia en la estructura soporte de los paneles elegida	Evaluación de los sobrecostes asociados a la reparación y/o sustitución de la estructura soporte de los paneles fotovoltaicos.	3
			3.5.- Macroeconómicos	3.5.1.- Obtención de la financiación bancaria	Riesgo relacionado con la obtención de la financiación del banco para el proyecto.	3
				3.5.2.- Cambios en la demanda de potencia	Los cambios en la demanda de energía puede afectar a las estimaciones de rentabilidad de la planta.	3
				3.5.3.- Cambios en el precio del dinero	Influencia de la tasa de inflación en el cash-flow del proyecto durante la vida util del proyecto.	3
				3.5.4.- Cambios en el precio de la energía	Evaluación del riesgo de variación de los precios de la energía a lo largo de la vida útil del proyecto.	3
		GRUPO	SUBGRUPO	RIESGO	DESCRIPCION	PROBABILIDAD
		4.- RIESGOS POR RETRASOS	4.1.- Conexión con la red eléctrica	4.1.1.- Retrasos en la construcción de la infraestrutura de conexión con la red eléctrica	Riesgo de retrasos en la construcción de la infraestructura de conexión con la red eléctrica.	3
				4.1.2.- Retrasos en la obtención de la Autorización Administrativa para la construccíon de la infraestructura de conexión	Riesgo de retrasos a la hora de obtener la Autorización Administrativa de la infraestructura de conexión con la red eléctrica.	3
				4.1.3.- Retrasos en la obtención del Acta de Puesta en Marcha de la instalación fotovoltaica	Evaluación del riesgo de retrasos en la obtención del Acta de Puesta en marcha de la planta.	3
				4.1.4.- Retrasos en la firma del contrato con REE y la CNMC	Riesgo de retrasos en la redacción y firma de los contratos de acceso a la red con REE y de venta de la energía generada con la CNMC.	3
			4.2.- Licencias urbanísticas	4.2.1.- Retrasos en la obtención de la aprobación del Ayuntamiento.	Evaluación de los retrasos administrativos asociados con la aprobación del proyecto por parte del Ayuntamiento.	3
				4.2.2.- Retrasos en la obtención de la aprobación de Impacto Ambiental	Evaluación de los retrasos administrativos asociados con la aprobación de la Evaluación de Impacto Ambiental del proyecto.	3
				4.2.3.- Retrasos en la obtención de la licencia de obra	Evaluación de los retrasos administrativos asociados con la concesión de la licencia de obras de la planta.	3
		GRUPO	SUBGRUPO	RIESGO	DESCRIPCION	PROBABILIDAD
		5.- RIESGOS LEGALES	5.1.- Cuestiones legales	5.1.1.- Cambios en la legislación del sector	Evaluación del riesgo de cambios legislativos en el sector renovable que puedan afectar a la viabilidad de las plantas.	3
				5.1.2.- Cambios en la legislación general	Evaluación del riesgo de cambio de la legislación general, tanto técnica como adminsitrativa.	3
			5.2.- Conexión con la red eléctrica	5.2.1.- Cambios legislativos en la Autorización Administrativa de la infraestructura de conexión	La infraestructura de conexión con la red eléctrica requiere la Autorización Administrativa por la administración regional.	3
				5.2.2.- Cambios legislativos en el Acta de Puesta en Marcha de la planta	El acta de Puesta en Marcha se concede en la última etapa de ejecución del proyecto, justo antes de la explotación de la planta. Está concedida por las administraciones públicas regionales.	3
				5.2.3.- Obtención de la inscricpción en el Registro Administrativo de Instalaciones de Producción de Energía Eléctrica (sección primera)	Evaluación del riesgo de cambios en la legislación del RAIPEE, que depende de de las comunidades autónomas.	3
			5.3.- Licencias urbanísticas	5.3.1.- Cambios legislativos en la aprobación del Ayuntamiento	Evaluación del riesgo de cambio en las normas urbanísticas municipales.	3
				5.3.2.- Cambios legislativos en la aprobación de Impacto Ambiental	Evaluación del riesgo de cambio en la Ley de Impacto Ambiental.	3
				5.3.3.- Cambios legislativos en la licencia de obra	Evaluación del riesgo de cambios legislativos para la concesión de la licencia de obras.	3
		GRUPO	SUBGRUPO	RIESGO	DESCRIPCION	PROBABILIDAD
		6.- RIESGOS SOCIALES	6.1.- Explotación de la planta	6.1.1.- Robo	Evaluación de la posibilidad de robos en la ubicación de la planta.	3
				6.1.2.- Vandalismo	Evaluación de la posibilidad de vandalismo en las instalaciones.	3
				6.1.3.- Terrorismo	Riesgo de ataques terroristas a instalaciones de producción de energía eléctrica.	3
			6.2.- Impacto social	6.2.1.- Consecuencias sociales resultado de la adquisición de los terrenos	Riesgo de encontrar oposición por parte de los propietarios de los terrenos colindantes a la construcción del proyecto.	3
				6.2.2.- Aceptación social	Evaluación del riesgo de la oposición social a la construcción del proyecto.	3
	ESTIMACIÓN COMPARATIVA DE LA PROBABILIDAD DE LOS RIESGOS
	SUBGRUPO 1.1.- MACROECONOMICOS	1.1.1.- Nivel de estabilidad política	1.1.2.- Cambio en la política energética																					ESCALA COMPARATIVA DE PROBABILIDAD
	1.1.1.- Nivel de estabilidad política	-	3																					MUCHÍSIMO MAYOR
	1.1.2.- Cambio en la política energética	3	-																					MUCHO MAYOR
																								MAYOR
	SUBGRUPO 1.2- LICENCIAS URBANISTICAS	1.2.1.- Aprobación del Ayuntamiento	1.2.2.- Obtención de la licencia de obras																					POCO MAYOR
	1.2.1.- Aprobación del Ayuntamiento	-	3																					IGUAL
	1.2.2.- Obtención de la licencia de obras	3	-																					POCO MENOR
																								MENOR
	SUBGRUPO 2.1.- UBICACIÓN DE LA PLANTA	2.1.1.- Adecuación tecnológica al cambio climático	2.1.2.- Valoración de los riesgos de tormenta e inundación	2.1.3.- Valoración de las horas efectivas de radiación de solar	2.1.4.- Terraplenes y terremotos	2.1.5.- Problemas geotécnicos del terreno																		MUCHO MENOR
	2.1.1.- Adecuación tecnológica al cambio climático	-	3	3	3	3																		MUCHÍSIMO MENOR
	2.1.2.- Valoración de los riesgos de tormenta e inundación	3	-	3	3	3
	2.1.3.- Valoración de las horas efectivas de radiación de solar	3	3	-	3	3
	2.1.4.- Terraplenes y terremotos	3	3	3	-	3
	2.1.5.- Problemas geotécnicos del terreno	3	3	3	3	-
	SUBGRUPO 2.2.- TECNOLOGIA FOTOVOLTAICA	2.2.1.- Desarrollo de nuevos sistemas de potencia con energía solar fotovoltaica	2.2.2.- Elección del panel fotovoltaico	2.2.3.- Elección del inversor de corriente	2.2.4.- Elección de la estructura soporte de los paneles fotovoltaicos	2.2.5.- Conexión con la red eléctrica	2.2.6.- Posibilidad de existencia de sistema de generación de energía alternativos
	2.2.1.- Desarrollo de nuevos sistemas de potencia con energía solar fotovoltaica	-	3	3	3	3	3
	2.2.2.- Elección del panel fotovoltaico	3	-	3	3	3	3
	2.2.3.- Elección del inversor de corriente	3	3	-	3	3	3
	2.2.4.- Elección de la estructura soporte de los paneles fotovoltaicos	3	3	3	-	3	3
	2.2.5.- Conexión con la red eléctrica	3	3	3	3	-	3
	2.2.6.- Posibilidad de existencia de sistema de generación de energía alternativos	3	3	3	3	3	-
	SUBGRUPO 3.1.- EXPLOTACION DE LA PLANTA	3.1.1.- Costes de operación de la planta	3.1.2.- Costes de mantenimiento correctivo	3.1.3.- Costes de mantenimiento preventivo	3.1.4.- Pérdidas de rendimiento
	3.1.1.- Costes de operación de la planta	-	3	3	3
	3.1.2.- Costes de mantenimiento correctivo	3	-	3	3
	3.1.3.- Costes de mantenimiento preventivo	3	3	-	3
	3.1.4.- Pérdidas de rendimiento	3	3	3	-
	SUBGRUPO 3.2.- UBICACIÓN DE LA PLANTA	3.2.1.- Estimación de ingresos basada en las horas efectivas de radiación solar	3.2.2.- Estimación de ingresos debida al cambio climático	3.2.3.- Recursos para trabajos de terraplenado	3.2.4.- Trabajos de prevención de inundaciones	3.2.5.- Solución a problemas geotécnicos
	3.2.1.- Estimación de ingresos basada en las horas efectivas de radiación solar	-	3	3	3	3
	3.2.2.- Estimación de ingresos debida al cambio climático	3	-	3	3	3
	3.2.3.- Recursos para trabajos de terraplenado	3	3	-	3	3
	3.2.4.- Trabajos de prevención de inundaciones	3	3	3	-	3
	3.2.5.- Solución a problemas geotécnicos	3	3	3	3	-
	SUBGRUPO 3.3.- PERMISOS PARA LA PUESTA EN MARCHA	3.3.1.- Costes de conexión a la red eléctrica	3.3.2.- Costes asociados a los acuerdos con los propietarios de los terrenos	3.3.3.- Posibilidad de construcción de la infraestructura de conexión con la red eléctrica	3.3.4.- Riesgos económicos relacionados con la obtención de la licencia de obras
	3.3.1.- Costes de conexión a la red eléctrica	-	3	3	3
	3.3.2.- Costes asociados a los acuerdos con los propietarios de los terrenos	3	-	3	3
	3.3.3.- Posibilidad de construcción de la infraestructura de conexión con la red eléctrica	3	3	-	3
	3.3.4.- Riesgos económicos relacionados con la obtención de la licencia de obras	3	3	3	-
	SUBGRUPO 3.4.- TECNOLOGIA	3.4.1.- Costes debidos a la inadecuada elección del panel fotovoltaico	3.4.2.- Costes debidos a la inadecuada elección del inversor de corriente	3.4.3.- Costes debidos a la falta de resistencia en la estructura soporte de los paneles elegida
	3.4.1.- Costes debidos a la inadecuada elección del panel fotovoltaico	-	3	3
	3.4.2.- Costes debidos a la inadecuada elección del inversor de corriente	3	-	3
	3.4.3.- Costes debidos a la falta de resistencia en la estructura soporte de los paneles elegida	3	3	-
	SUBGRUPO 3.5.- MACROECONOMICOS	3.5.1.- Obtención de la financiación bancaria	3.5.2.- Cambios en la demanda de potencia	3.5.3.- Cambios en el precio del dinero	3.5.4.- Cambios en el precio de la energía
	3.5.1.- Obtención de la financiación bancaria	-	3	3	3
	3.5.2.- Cambios en la demanda de potencia	3	-	3	3
	3.5.3.- Cambios en el precio del dinero	3	3	-	3
	3.5.4.- Cambios en el precio de la energía	3	3	3	-
	SUBGRUPO 4.1.- CONEXIÓN CON LA RED ELECTRICA	4.1.1.- Retrasos en la construcción de la infraestrutura de conexión con la red eléctrica	4.1.2.- Retrasos en la obtención de la Autorización Administrativa para la construccíon de la infraestructura de conexión	4.1.3.- Retrasos en la obtención del Acta de Puesta en Marcha de la instalación fotovoltaica	4.1.4.- Retrasos en la firma del contrato con REE y la CNMC
	4.1.1.- Retrasos en la construcción de la infraestrutura de conexión con la red eléctrica	-	3	3	3
	4.1.2.- Retrasos en la obtención de la Autorización Administrativa para la construccíon de la infraestructura de conexión	3	-	3	3
	4.1.3.- Retrasos en la obtención del Acta de Puesta en Marcha de la instalación fotovoltaica	3	3	-	3
	4.1.4.- Retrasos en la firma del contrato con REE y la CNMC	3	3	3	-
	SUBGRUPO 4.2.- LICENCIAS URBANISTICAS	4.2.1.- Retrasos en la obtención de la aprobación del Ayuntamiento.	4.2.2.- Retrasos en la obtención de la aprobación de Impacto Ambiental	4.2.3.- Retrasos en la obtención de la licencia de obra
	4.2.1.- Retrasos en la obtención de la aprobación del Ayuntamiento.	-	3	3
	4.2.2.- Retrasos en la obtención de la aprobación de Impacto Ambiental	3	-	3
	4.2.3.- Retrasos en la obtención de la licencia de obra	3	3	-
	SUBGRUPO 5.1.- CUESTIONES LEGALES	5.1.1.- Cambios en la legislación del sector	5.1.2.- Cambios en la legislación general
	5.1.1.- Cambios en la legislación del sector	-	3
	5.1.2.- Cambios en la legislación general	3	-
	SUBGRUPO 5.2.- CONEXIÓN CON LA RED ELECTRICA	5.2.1.- Cambios legislativos en la Autorización Administrativa de la infraestructura de conexión	5.2.2.- Cambios legislativos en el Acta de Puesta en Marcha de la planta	5.2.3.- Obtención de la inscricpción en el Registro Administrativo de Instalaciones de Producción de Energía Eléctrica (sección primera)
	5.2.1.- Cambios legislativos en la Autorización Administrativa de la infraestructura de conexión	-	3	3
	5.2.2.- Cambios legislativos en el Acta de Puesta en Marcha de la planta	3	-	3
	5.2.3.- Obtención de la inscricpción en el Registro Administrativo de Instalaciones de Producción de Energía Eléctrica (sección primera)	3	3	-
	SUBGRUPO 5.3.- LICENCIAS URBANISTICAS	5.3.1.- Cambios legislativos en la aprobación del Ayuntamiento	5.3.2.- Cambios legislativos en la aprobación de Impacto Ambiental	5.3.3.- Cambios legislativos en la licencia de obra
	5.3.1.- Cambios legislativos en la aprobación del Ayuntamiento	-	3	3
	5.3.2.- Cambios legislativos en la aprobación de Impacto Ambiental	3	-	3
	5.3.3.- Cambios legislativos en la licencia de obra	3	3	-
	SUBGRUPO 6.1.- EXPLOTACION DE LA PLANTA	6.1.1.- Robo	6.1.2.- Vandalismo	6.1.3.- Terrorismo
	6.1.1.- Robo	-	3	3
	6.1.2.- Vandalismo	3	-	3
	6.1.3.- Terrorismo	3	3	-
	SUBGRUPO 6.2.- IMPACTO SOCIAL	6.2.1.- Consecuencias sociales resultado de la adquisición de los terrenos	6.2.2.- Aceptación social
	6.2.1.- Consecuencias sociales resultado de la adquisición de los terrenos	-	3
	6.2.2.- Aceptación social	3	-
	ESTIMACIÓN COMPARATIVA DE LA PROBABILIDAD DE LOS SUBGRUPOS
	1.- Riesgos políticos	SUBGRUPO 1.1.- MACROECONOMICOS	SUBGRUPO 1.2- LICENCIAS URBANISTICAS
	SUBGRUPO 1.1.- MACROECONOMICOS	-	3
	SUBGRUPO 1.2- LICENCIAS URBANISTICAS	3	-
	2.- Riesgos técnicos	SUBGRUPO 2.1.- UBICACIÓN DE LA PLANTA	SUBGRUPO 2.2.- TECNOLOGIA FOTOVOLTAICA
	SUBGRUPO 2.1.- UBICACIÓN DE LA PLANTA	-	3
	SUBGRUPO 2.2.- TECNOLOGIA FOTOVOLTAICA	3	-
	3.- Riesgos económicos	SUBGRUPO 3.1.- EXPLOTACION DE LA PLANTA	SUBGRUPO 3.2.- UBICACIÓN DE LA PLANTA	SUBGRUPO 3.3.- PERMISOS PARA LA PUESTA EN MARCHA	SUBGRUPO 3.4.- TECNOLOGIA	SUBGRUPO 3.5.- MACROECONOMICOS
	SUBGRUPO 3.1.- EXPLOTACION DE LA PLANTA	-	3	3	3	3
	SUBGRUPO 3.2.- UBICACIÓN DE LA PLANTA	3	-	3	3	3
	SUBGRUPO 3.3.- PERMISOS PARA LA PUESTA EN MARCHA	3	3	-	3	3
	SUBGRUPO 3.4.- TECNOLOGIA	3	3	3	-	3
	SUBGRUPO 3.5.- MACROECONOMICOS	3	3	3	3	-
	4.- Riesgos por retrasos	SUBGRUPO 4.1.- CONEXIÓN CON LA RED ELECTRICA	SUBGRUPO 4.2.- LICENCIAS URBANISTICAS
	SUBGRUPO 4.1.- CONEXIÓN CON LA RED ELECTRICA	-	3
	SUBGRUPO 4.2.- LICENCIAS URBANISTICAS	3	-
	5.- Riesgos legales	SUBGRUPO 5.1.- CUESTIONES LEGALES	SUBGRUPO 5.2.- CONEXIÓN CON LA RED ELECTRICA	SUBGRUPO 5.3.- LICENCIAS URBANISTICAS
	SUBGRUPO 5.1.- CUESTIONES LEGALES	-	3	3
	SUBGRUPO 5.2.- CONEXIÓN CON LA RED ELECTRICA	3	-	3
	SUBGRUPO 5.3.- LICENCIAS URBANISTICAS	3	3	-
	6.- Riesgos sociales	SUBGRUPO 6.1.- EXPLOTACION DE LA PLANTA	SUBGRUPO 6.2.- IMPACTO SOCIAL
	SUBGRUPO 6.1.- EXPLOTACION DE LA PLANTA	-	3
	SUBGRUPO 6.2.- IMPACTO SOCIAL	3	-
	ESTIMACIÓN COMPARATIVA DE LA PROBABILIDAD DE LOS GRUPOS
		1.- Riesgos políticos	2.- Riesgos técnicos	3.- Riesgos económicos	4.- Riesgos por retrasos	5.- Riesgos legales	6.- Riesgos sociales
	1.- Riesgos políticos	-	3	3	3	3	3
	2.- Riesgos técnicos	3	-	3	3	3	3
	3.- Riesgos económicos	3	3	-	3	3	3
	4.- Riesgos por retrasos	3	3	3	-	3	3
	5.- Riesgos legales	3	3	3	3	-	3
	6.- Riesgos sociales	3	3	3	3	3	-

## Sheet: RiskSerializationData
9	0
0
#REF!	TRUE	0	1	GF1_rK0qDwEADAD5AAwjACYAOwBsAIAAgQCNAJkA0wD1AO8AKgD//wAAAAAAAQQAAAAAB0dlbmVyYWwAAAABK0UxIC8gMS4xLjEuLSBOaXZlbCBkZSBlc3RhYmlsaWRhZCBwb2zDrXRpY2EBAAEBEAACAAEKU3RhdGlzdGljcwMBAQD/AQEBAQEAAQEBAAIAAQEBAQEAAQEBAAIAAZ0AAjIAK0UxIC8gMS4xLjEuLSBOaXZlbCBkZSBlc3RhYmlsaWRhZCBwb2zDrXRpY2EAAC8BAgACANsA5QABAQIBmpmZmZmZqT8AAGZmZmZmZu4/AAAFAAEBAQABAQEA	1	0	0		>75%	<25%	>90%																					#REF!	267	1	FALSE	TRUE	0	FALSE	#NAME?
#REF!	TRUE	0	1	GF1_rK0qDwEADAC/AAwjACYAOwBPAGMAZABwAHwAmQC7ALUAKgD//wAAAAAAAQQAAAAAB0dlbmVyYWwAAAABDlJEMS4xLjEgLyBFQzE2AQABARAAAgABClN0YXRpc3RpY3MDAQEA/wEBAQEBAAEBAQACAAEBAQEBAAEBAQACAAGAAAIVAA5SRDEuMS4xIC8gRUMxNgAALwECAAIAoQCrAAEBAgGamZmZmZmpPwAAZmZmZmZm7j8AAAUAAQEBAAEBAQA=	1	0	0		>75%	<25%	>90%																					#REF!	272	1	FALSE	TRUE	0	FALSE	#NAME?
#REF!	TRUE	0	1	GF1_rK0qDwEADAD7AAwjACYAOwBtAIEAggCOAJoA1QD3APEAKgD//wAAAAAAAQQAAAAAB0dlbmVyYWwAAAABLDEuMS4xLi0gTml2ZWwgZGUgZXN0YWJpbGlkYWQgcG9sw610aWNhIC8gT1JGAQABARAAAgABClN0YXRpc3RpY3MDAQEA/wEBAQEBAAEBAQACAAEBAQEBAAEBAQACAAGeAAIzACwxLjEuMS4tIE5pdmVsIGRlIGVzdGFiaWxpZGFkIHBvbMOtdGljYSAvIE9SRgAALwECAAIA3QDnAAEBAgGamZmZmZmpPwAAZmZmZmZm7j8AAAUAAQEBAAEBAQA=	1	0	0		>75%	<25%	>90%																					#REF!	900	1	FALSE	TRUE	0	FALSE	#NAME?
#REF!	TRUE	0	1	GF1_rK0qDwEADAADAQwjACYAOwBxAIUAhgCSAJ4A3QD/APkAKgD//wAAAAAAAQQAAAAAB0dlbmVyYWwAAAABMDEuMS4xLi0gTml2ZWwgZGUgZXN0YWJpbGlkYWQgcG9sw610aWNhIC8gUkFOS0lORwEAAQEQAAIAAQpTdGF0aXN0aWNzAwEBAP8BAQEBAQABAQEAAgABAQEBAQABAQEAAgABogACNwAwMS4xLjEuLSBOaXZlbCBkZSBlc3RhYmlsaWRhZCBwb2zDrXRpY2EgLyBSQU5LSU5HAAAvAQIAAgDlAO8AAQECAZqZmZmZmak/AABmZmZmZmbuPwAABQABAQEAAQEBAA==	1	0	0		>75%	<25%	>90%																					#REF!	901	1	FALSE	TRUE	0	FALSE	#NAME?
#REF!	TRUE	0	1	GF1_rK0qDwEADADrAAwjACYAOwBlAHkAegCGAJIAxQDnAOEAKgD//wAAAAAAAQQAAAAAB0dlbmVyYWwAAAABJDYuMi4yLi0gQWNlcHRhY2nDs24gc29jaWFsIC8gUkFOS0lORwEAAQEQAAIAAQpTdGF0aXN0aWNzAwEBAP8BAQEBAQABAQEAAgABAQEBAQABAQEAAgABlgACKwAkNi4yLjIuLSBBY2VwdGFjacOzbiBzb2NpYWwgLyBSQU5LSU5HAAAvAQIAAgDNANcAAQECAZqZmZmZmak/AABmZmZmZmbuPwAABQABAQEAAQEBAA==	1	0	0		>75%	<25%	>90%																					#REF!	1009	1	FALSE	TRUE	0	FALSE	#NAME?
0	FALSE	1	1	GF1_rK0qDwEADADwAAwjACYAOwBqAH4AfwCLAJcAygDsAOYAKgD//wAAAAAAAQQAAAAAB0dlbmVyYWwAAAABB0NSSVRJQ08BIkNvbXBhcmFjacOzbiBjb24gVHJpYW5nKDAsODswLDk7MSkBARAAAgABClN0YXRpc3RpY3MDAQEA/wEBAQEBAAEBAQACAAEBAQEBAAEBAQACAAKeAAKwAAAOAAdDUklUSUNPAAAvAQIAAgAYABFUcmlhbmcoMCw4OzAsOTsxKQEBJQECANIA3AABAQIBmpmZmZmZqT8AAGZmZmZmZu4/AAAFAAEBAQABAQEA	2	0	0																									0	1	1	FALSE	FALSE	1	FALSE	#NAME?	0	1	1	TRUE	FALSE	1	TRUE	#NAME?
0	FALSE	1	1	GF1_rK0qDwEADAAPAQwjACYAOwBnAHsAfACIAJQA6QALAQUBKgD//wAAAAAAAQQAAAAAB0dlbmVyYWwAAAABBEFMVEEBIkNvbXBhcmFjacOzbiBjb24gVHJpYW5nKDAsNzswLDk7MSkBARAAAgABClN0YXRpc3RpY3MDAQEA/wEBAQEBAAEBAQACAAEBAQEBAAEBAQACAAShAAKwAADKAALaAAILAARBTFRBAAAvAQIAAgAYABFUcmlhbmcoMCw3OzAsOTsxKQEBJQECAAwABU1FRElBAQJPAQIAAgALAARCQUpBAQOMAQIAAgDxAPsAAQECAZqZmZmZmak/AABmZmZmZmbuPwAABQABAQEAAQEBAA==	4	0	0																									0	2	1	FALSE	FALSE	1	FALSE	#NAME?	0	2	1	TRUE	FALSE	1	TRUE	#NAME?	0	4
0	FALSE	1	1	GF1_rK0qDwEADABMAQwjACYAOwBrAH8AgACMAJgAJgFIAUIBKgD//wAAAAAAAQQAAAAAB0dlbmVyYWwAAAABBVNFUklPASVDb21wYXJhY2nDs24gY29uIFRyaWFuZygwLDY7MCw3NTswLDkpAQEQAAIAAQpTdGF0aXN0aWNzAwEBAP8BAQEBAQABAQEAAgABAQEBAQABAQEAAgAGqwACuwAA2AAC6gAC/QACDQECDAAFU0VSSU8AAC8BAgACABsAFFRyaWFuZygwLDY7MCw3NTswLDkpAQElAQIADgAHQ1JJVElDTwECTwECAAIADwAITU9ERVJBRE8BA4wBAgACAAwABU1FTk9SAQRMAQIAAgAVAA5JTlNJR05JRklDQU5URQEFOQECAAIALgE…	6	0	0																									0	3	1	FALSE	FALSE	1	FALSE	#NAME?	0	3	1	TRUE	FALSE	1	TRUE	#NAME?	0	1
#REF!	FALSE	1	1	GF1_rK0qDwEADACmAQwjACYAOwB3AIsAjACYAKQAgAGiAZwBKgD//wAAAAAAAQQAAAAAB0dlbmVyYWwAAAABFDYuMi4tIEltcGFjdG8gc29jaWFsASJDb21wYXJhY2nDs24gY29uIFRyaWFuZygwOzA7MCwxMjUpAQEQAAIAAQpTdGF0aXN0aWNzAwEBAP8BAQEBAQABAQEAAgABAQEBAQABAQEAAgAKwwAC4gAA/AACIQECNwECRAECUAECXAECaAECdAECGwAUNi4yLi0gSW1wYWN0byBzb2NpYWwAAC8BAgACABgAEVRyaWFuZygwOzA7MCwxMjUpAQElAQIAIQAaNi4yLjIuLSBBY2VwdGFjacOzbiBzb2NpYWwBAk8BAgACABIAC0RFU0N…	10	0	0																									#REF!	9	1	FALSE	FALSE	1	FALSE	#NAME?	#REF!	9	1	TRUE	FALSE	1	TRUE	#NAME?	#REF!	10
0
FALSE	13440	6215	7050	100
FALSE	13440	6215	7050	500
FALSE	13440	6215	7050	1000
FALSE	13440	6215	7050	1500
FALSE	13440	6215	7050	2000
0
0	FALSE	FALSE	10	0,95	1
[truncated: 62 more columns]

## Sheet: IMPACTO EN EL ALCANCE
	ESTIMACIÓN DEL IMPACTO SOBRE EL ALCANCE DE LOS RIESGOS DEL PROYECTO
	ESTIMACIÓN DEL IMPACTO SOBRE EL ALCANCE DE LOS RIESGOS DEL PROYECTO	GRUPO	SUBGRUPO	RIESGO	DESCRIPCION	IMPACTO																		ESCALA DE IMPACTO
		1.- RIESGOS POLITICOS	1.1.- Macroeconómicos	1.1.1.- Nivel de estabilidad política	Estabilidad del gobierno.	3																		CRITICO
				1.1.2.- Cambio en la política energética	Riesgo asociado con los cambios en la política energética introducidos por las administraciones públicas.	3																		SERIO
			1.2- Licencias urbanísticas	1.2.1.- Aprobación del Ayuntamiento	Riesgo político entendido como el nivel de interés del Alcalde en el proyecto. La aprobación del proyecto tiene más riesgo si el nivel de interés es bajo.	3																		MODERADO
				1.2.2.- Obtención de la licencia de obras	Riesgo asociado con el interés del Gobierno Municipal en conceder la licencia, ya que el Gobierno municipal puede considerar el proyecto de un nivel de prioridad más alto o más bajo.	3																		MENOR
		GRUPO	SUBGRUPO	RIESGO	DESCRIPCION	IMPACTO																		INSIGNIFICANTE
		2.- RIESGOS TECNICOS	2.1.- Ubicación de la planta	2.1.1.- Adecuación tecnológica al cambio climático	Las actividades humanas pueden causar cambios climáticos. Esto genera una incertidumbre sobre la tecnología más conveniente a usar en el proyecto para asegurar una vida útil de servicio de al menos 25 años.	3
				2.1.2.- Valoración de los riesgos de tormenta e inundación	Riesgos de tormenta e inundación en el área donde se va a construir la planta fotovoltaica.	3
				2.1.3.- Valoración de las horas efectivas de radiación de solar	Hay siempre un índice de error en las estimaciones de radiación solar, que añade incertidumbre al proyecto.	3
				2.1.4.- Terraplenes.	Riesgo de mayores o menores problemas técnicos relacionados con la nivelación del terreno.	3
				2.1.5.- Problemas geotécnicos del terreno	Riesgo asociado a los problemas geotécnicos del terreno.	3
			2.2.- Tecnología Fotovoltaica	2.2.1.- Desarrollo de nuevos sistemas de potencia con energía solar fotovoltaica	Riesgo de uso y desarrollo de nuevas tecnologías fotovoltaicas.	3
				2.2.2.- Elección del panel fotovoltaico	La inadecuada elección de los paneles solares fotovoltaicos puede generar grandes pérdidas.	3
				2.2.3.- Elección del inversor de corriente	Riesgo asociado con la elección del inversor de corriente.	3
				2.2.4.- Elección de la estructura soporte de los paneles fotovoltaicos	El diseño y elección correcta del material de la estructura soporte de los paneles solares afectan a la durabilidad de la instalación y los costes de mantenimiento a lo largo de la vida útil de la instalación.	3
				2.2.5.- Conexión con la red eléctrica	La conexión a la red eléctrica requiere de sistemas de control técnicos complejos.	3
				2.2.6.- Posibilidad de existencia de sistema de generación de energía alternativos	Riesgo asociado con el desarrollo de nuevos sistemas de generación de energía en la zona donde se ubica el proyecto, los cuales pueden producir un rechazo a la energía solar fotovoltaica por parte del entorno social y administrativo.	3
		GRUPO	SUBGRUPO	RIESGO	DESCRIPCION	IMPACTO
		3.- RIESGOS ECONÓMICOS	3.1.- Explotación de la planta	3.1.1.- Costes de operación de la planta	Riesgo de variación de los costes de operación de la planta.	3
				3.1.2.- Costes de mantenimiento correctivo	Riesgo de variación de los costes de mantenimiento correctivo de la planta.	3
				3.1.3.- Costes de mantenimiento preventivo	Riesgo de variación de los costes de mantenimiento preventivo.	3
				3.1.4.- Pérdidas de rendimiento	Riesgo de un inadecuado cálculo de pérdidas de rendimiento de la planta fotovoltaica, lo que puede reducir la rentabilidad de la planta.	3
			3.2.- Ubicación de la planta	3.2.1.- Estimación de ingresos basada en las horas efectivas de radiación solar	Evaluación del posible error en la estimación de las horas solares de radiación efectiva.	3
				3.2.2.- Estimación de ingresos debida al cambio climático	El cambio climático puede afectar significativamente en la estimación de la rentabilidad de la planta fotovoltaica.	3
				3.2.3.- Recursos para trabajos de terraplenado	Riesgos de sobrecoste asociado a los trabajos para nivelación del terreno.	3
				3.2.4.- Trabajos de prevención de inundaciones	Sobrecostes debidos a los problemas asociados con el riesgo de inundaciones.	3
				3.2.5.- Solución a problemas geotécnicos	Riesgo de sobrecostes debidos a problemas de naturaleza geotécnica.	3
			3.3.- Permisos para la puesta en marcha	3.3.1.- Costes de conexión a la red eléctrica	El acuerdo con la compañía eléctrica implica ciertos costes que pueden variar dependiendo de las características de la red eléctrica en la que se realiza la conexión.	3
				3.3.2.- Costes asociados a los acuerdos con los propietarios de los terrenos	Evaluación de la buena voluntad de los propietarios de los terrenos para firmar los acuerdos con el promotor.	3
				3.3.3.- Posibilidad de construcción de la infraestructura de conexión con la red eléctrica	El punto de conexión con la red de transporte es responsabilidad de la Compañía Eléctrica. Sin embargo, en ocasiones puede obtarse por la construcción por parte del promotor y abaratar costes.	3
				3.3.4.- Riesgos económicos relacionados con la obtención de la licencia de obras	Riesgo asociado con los posibles requisitos del Ayuntamiento para obtener la licencia de obras.	3
			3.4.- Tecnología	3.4.1.- Costes debidos a la inadecuada elección del panel fotovoltaico	Evaluación de los sobrecostes asociados a una mala elección del panel fotovoltaico.	3
				3.4.2.- Costes debidos a la inadecuada elección del inversor de corriente	Evaluación de los sobrecostes asociados a una mala elección del inversor fotovoltaico.	3
				3.4.3.- Costes debidos a la falta de resistencia en la estructura soporte de los paneles elegida	Evaluación de los sobrecostes asociados a la reparación y/o sustitución de la estructura soporte de los paneles fotovoltaicos.	3
			3.5.- Macroeconómicos	3.5.1.- Obtención de la financiación bancaria	Riesgo relacionado con la obtención de la financiación del banco para el proyecto.	3
				3.5.2.- Cambios en la demanda de potencia	Los cambios en la demanda de energía puede afectar a las estimaciones de rentabilidad de la planta.	3
				3.5.3.- Cambios en el precio del dinero	Influencia de la tasa de inflación en el cash-flow del proyecto durante la vida util del proyecto.	3
				3.5.4.- Cambios en el precio de la energía	Evaluación del riesgo de variación de los precios de la energía a lo largo de la vida útil del proyecto.	3
		GRUPO	SUBGRUPO	RIESGO	DESCRIPCION	IMPACTO
		4.- RIESGOS POR RETRASOS	4.1.- Conexión con la red eléctrica	4.1.1.- Retrasos en la construcción de la infraestrutura de conexión con la red eléctrica	Riesgo de retrasos en la construcción de la infraestructura de conexión con la red eléctrica.	3
				4.1.2.- Retrasos en la obtención de la Autorización Administrativa para la construccíon de la infraestructura de conexión	Riesgo de retrasos a la hora de obtener la Autorización Administrativa de la infraestructura de conexión con la red eléctrica.	3
				4.1.3.- Retrasos en la obtención del Acta de Puesta en Marcha de la instalación fotovoltaica	Evaluación del riesgo de retrasos en la obtención del Acta de Puesta en marcha de la planta.	3
				4.1.4.- Retrasos en la firma del contrato con REE y la CNMC	Riesgo de retrasos en la redacción y firma de los contratos de acceso a la red con REE y de venta de la energía generada con la CNMC.	3
			4.2.- Licencias urbanísticas	4.2.1.- Retrasos en la obtención de la aprobación del Ayuntamiento.	Evaluación de los retrasos administrativos asociados con la aprobación del proyecto por parte del Ayuntamiento.	3
				4.2.2.- Retrasos en la obtención de la aprobación de Impacto Ambiental	Evaluación de los retrasos administrativos asociados con la aprobación de la Evaluación de Impacto Ambiental del proyecto.	3
				4.2.3.- Retrasos en la obtención de la licencia de obra	Evaluación de los retrasos administrativos asociados con la concesión de la licencia de obras de la planta.	3
		GRUPO	SUBGRUPO	RIESGO	DESCRIPCION	IMPACTO
		5.- RIESGOS LEGALES	5.1.- Cuestiones legales	5.1.1.- Cambios en la legislación del sector	Evaluación del riesgo de cambios legislativos en el sector renovable que puedan afectar a la viabilidad de las plantas.	3
				5.1.2.- Cambios en la legislación general	Evaluación del riesgo de cambio de la legislación general, tanto técnica como adminsitrativa.	3
			5.2.- Conexión con la red eléctrica	5.2.1.- Cambios legislativos en la Autorización Administrativa de la infraestructura de conexión	La infraestructura de conexión con la red eléctrica requiere la Autorización Administrativa por la administración regional.	3
				5.2.2.- Cambios legislativos en el Acta de Puesta en Marcha de la planta	El acta de Puesta en Marcha se concede en la última etapa de ejecución del proyecto, justo antes de la explotación de la planta. Está concedida por las administraciones públicas regionales.	3
				5.2.3.- Obtención de la inscricpción en el Registro Administrativo de Instalaciones de Producción de Energía Eléctrica (sección primera)	Evaluación del riesgo de cambios en la legislación del RAIPEE, que depende de de las comunidades autónomas.	3
			5.3.- Licencias urbanísticas	5.3.1.- Cambios legislativos en la aprobación del Ayuntamiento	Evaluación del riesgo de cambio en las normas urbanísticas municipales.	3
				5.3.2.- Cambios legislativos en la aprobación de Impacto Ambiental	Evaluación del riesgo de cambio en la Ley de Impacto Ambiental.	3
				5.3.3.- Cambios legislativos en la licencia de obra	Evaluación del riesgo de cambios legislativos para la concesión de la licencia de obras.	3
		GRUPO	SUBGRUPO	RIESGO	DESCRIPCION	IMPACTO
		6.- RIESGOS SOCIALES	6.1.- Explotación de la planta	6.1.1.- Robo	Evaluación de la posibilidad de robos en la ubicación de la planta.	3
				6.1.2.- Vandalismo	Evaluación de la posibilidad de vandalismo en las instalaciones.	3
				6.1.3.- Terrorismo	Riesgo de ataques terroristas a instalaciones de producción de energía eléctrica.	3
			6.2.- Impacto social	6.2.1.- Consecuencias sociales resultado de la adquisición de los terrenos	Riesgo de encontrar oposición por parte de los propietarios de los terrenos colindantes a la construcción del proyecto.	3
				6.2.2.- Aceptación social	Evaluación del riesgo de la oposición social a la construcción del proyecto.	3
	ESTIMACIÓN COMPARATIVA DEL IMPACTO SOBRE EL ALCANCE DE LOS RIESGOS
	SUBGRUPO 1.1.- MACROECONOMICOS	1.1.1.- Nivel de estabilidad política	1.1.2.- Cambio en la política energética																					ESCALA COMPARATIVA DE IMPACTO SOBRE EL ALCANCE
	1.1.1.- Nivel de estabilidad política	-	3																					MUCHÍSIMO MAYOR
	1.1.2.- Cambio en la política energética	3	-																					MUCHO MAYOR
																								MAYOR
	SUBGRUPO 1.2- LICENCIAS URBANISTICAS	1.2.1.- Aprobación del Ayuntamiento	1.2.2.- Obtención de la licencia de obras																					POCO MAYOR
	1.2.1.- Aprobación del Ayuntamiento	-	3																					IGUAL
	1.2.2.- Obtención de la licencia de obras	3	-																					POCO MENOR
																								MENOR
	SUBGRUPO 2.1.- UBICACIÓN DE LA PLANTA	2.1.1.- Adecuación tecnológica al cambio climático	2.1.2.- Valoración de los riesgos de tormenta e inundación	2.1.3.- Valoración de las horas efectivas de radiación de solar	2.1.4.- Terraplenes y terremotos	2.1.5.- Problemas geotécnicos del terreno																		MUCHO MENOR
	2.1.1.- Adecuación tecnológica al cambio climático	-	3	3	3	3																		MUCHÍSIMO MENOR
	2.1.2.- Valoración de los riesgos de tormenta e inundación	3	-	3	3	3
	2.1.3.- Valoración de las horas efectivas de radiación de solar	3	3	-	3	3
	2.1.4.- Terraplenes y terremotos	3	3	3	-	3
	2.1.5.- Problemas geotécnicos del terreno	3	3	3	3	-
	SUBGRUPO 2.2.- TECNOLOGIA FOTOVOLTAICA	2.2.1.- Desarrollo de nuevos sistemas de potencia con energía solar fotovoltaica	2.2.2.- Elección del panel fotovoltaico	2.2.3.- Elección del inversor de corriente	2.2.4.- Elección de la estructura soporte de los paneles fotovoltaicos	2.2.5.- Conexión con la red eléctrica	2.2.6.- Posibilidad de existencia de sistema de generación de energía alternativos
	2.2.1.- Desarrollo de nuevos sistemas de potencia con energía solar fotovoltaica	-	3	3	3	3	3
	2.2.2.- Elección del panel fotovoltaico	3	-	3	3	3	3
	2.2.3.- Elección del inversor de corriente	3	3	-	3	3	3
	2.2.4.- Elección de la estructura soporte de los paneles fotovoltaicos	3	3	3	-	3	3
	2.2.5.- Conexión con la red eléctrica	3	3	3	3	-	3
	2.2.6.- Posibilidad de existencia de sistema de generación de energía alternativos	3	3	3	3	3	-
	SUBGRUPO 3.1.- EXPLOTACION DE LA PLANTA	3.1.1.- Costes de operación de la planta	3.1.2.- Costes de mantenimiento correctivo	3.1.3.- Costes de mantenimiento preventivo	3.1.4.- Pérdidas de rendimiento
	3.1.1.- Costes de operación de la planta	-	3	3	3
	3.1.2.- Costes de mantenimiento correctivo	3	-	3	3
	3.1.3.- Costes de mantenimiento preventivo	3	3	-	3
	3.1.4.- Pérdidas de rendimiento	3	3	3	-
	SUBGRUPO 3.2.- UBICACIÓN DE LA PLANTA	3.2.1.- Estimación de ingresos basada en las horas efectivas de radiación solar	3.2.2.- Estimación de ingresos debida al cambio climático	3.2.3.- Recursos para trabajos de terraplenado	3.2.4.- Trabajos de prevención de inundaciones	3.2.5.- Solución a problemas geotécnicos
	3.2.1.- Estimación de ingresos basada en las horas efectivas de radiación solar	-	3	3	3	3
	3.2.2.- Estimación de ingresos debida al cambio climático	3	-	3	3	3
	3.2.3.- Recursos para trabajos de terraplenado	3	3	-	3	3
	3.2.4.- Trabajos de prevención de inundaciones	3	3	3	-	3
	3.2.5.- Solución a problemas geotécnicos	3	3	3	3	-
	SUBGRUPO 3.3.- PERMISOS PARA LA PUESTA EN MARCHA	3.3.1.- Costes de conexión a la red eléctrica	3.3.2.- Costes asociados a los acuerdos con los propietarios de los terrenos	3.3.3.- Posibilidad de construcción de la infraestructura de conexión con la red eléctrica	3.3.4.- Riesgos económicos relacionados con la obtención de la licencia de obras
	3.3.1.- Costes de conexión a la red eléctrica	-	3	3	3
	3.3.2.- Costes asociados a los acuerdos con los propietarios de los terrenos	3	-	3	3
	3.3.3.- Posibilidad de construcción de la infraestructura de conexión con la red eléctrica	3	3	-	3
	3.3.4.- Riesgos económicos relacionados con la obtención de la licencia de obras	3	3	3	-
	SUBGRUPO 3.4.- TECNOLOGIA	3.4.1.- Costes debidos a la inadecuada elección del panel fotovoltaico	3.4.2.- Costes debidos a la inadecuada elección del inversor de corriente	3.4.3.- Costes debidos a la falta de resistencia en la estructura soporte de los paneles elegida
	3.4.1.- Costes debidos a la inadecuada elección del panel fotovoltaico	-	3	3
	3.4.2.- Costes debidos a la inadecuada elección del inversor de corriente	3	-	3
	3.4.3.- Costes debidos a la falta de resistencia en la estructura soporte de los paneles elegida	3	3	-
	SUBGRUPO 3.5.- MACROECONOMICOS	3.5.1.- Obtención de la financiación bancaria	3.5.2.- Cambios en la demanda de potencia	3.5.3.- Cambios en el precio del dinero	3.5.4.- Cambios en el precio de la energía
	3.5.1.- Obtención de la financiación bancaria	-	3	3	3
	3.5.2.- Cambios en la demanda de potencia	3	-	3	3
	3.5.3.- Cambios en el precio del dinero	3	3	-	3
	3.5.4.- Cambios en el precio de la energía	3	3	3	-
	SUBGRUPO 4.1.- CONEXIÓN CON LA RED ELECTRICA	4.1.1.- Retrasos en la construcción de la infraestrutura de conexión con la red eléctrica	4.1.2.- Retrasos en la obtención de la Autorización Administrativa para la construccíon de la infraestructura de conexión	4.1.3.- Retrasos en la obtención del Acta de Puesta en Marcha de la instalación fotovoltaica	4.1.4.- Retrasos en la firma del contrato con REE y la CNMC
	4.1.1.- Retrasos en la construcción de la infraestrutura de conexión con la red eléctrica	-	3	3	3
	4.1.2.- Retrasos en la obtención de la Autorización Administrativa para la construccíon de la infraestructura de conexión	3	-	3	3
	4.1.3.- Retrasos en la obtención del Acta de Puesta en Marcha de la instalación fotovoltaica	3	3	-	3
	4.1.4.- Retrasos en la firma del contrato con REE y la CNMC	3	3	3	-
	SUBGRUPO 4.2.- LICENCIAS URBANISTICAS	4.2.1.- Retrasos en la obtención de la aprobación del Ayuntamiento.	4.2.2.- Retrasos en la obtención de la aprobación de Impacto Ambiental	4.2.3.- Retrasos en la obtención de la licencia de obra
	4.2.1.- Retrasos en la obtención de la aprobación del Ayuntamiento.	-	3	3
	4.2.2.- Retrasos en la obtención de la aprobación de Impacto Ambiental	3	-	3
	4.2.3.- Retrasos en la obtención de la licencia de obra	3	3	-
	SUBGRUPO 5.1.- CUESTIONES LEGALES	5.1.1.- Cambios en la legislación del sector	5.1.2.- Cambios en la legislación general
	5.1.1.- Cambios en la legislación del sector	-	3
	5.1.2.- Cambios en la legislación general	3	-
	SUBGRUPO 5.2.- CONEXIÓN CON LA RED ELECTRICA	5.2.1.- Cambios legislativos en la Autorización Administrativa de la infraestructura de conexión	5.2.2.- Cambios legislativos en el Acta de Puesta en Marcha de la planta	5.2.3.- Obtención de la inscricpción en el Registro Administrativo de Instalaciones de Producción de Energía Eléctrica (sección primera)
	5.2.1.- Cambios legislativos en la Autorización Administrativa de la infraestructura de conexión	-	3	3
	5.2.2.- Cambios legislativos en el Acta de Puesta en Marcha de la planta	3	-	3
	5.2.3.- Obtención de la inscricpción en el Registro Administrativo de Instalaciones de Producción de Energía Eléctrica (sección primera)	3	3	-
	SUBGRUPO 5.3.- LICENCIAS URBANISTICAS	5.3.1.- Cambios legislativos en la aprobación del Ayuntamiento	5.3.2.- Cambios legislativos en la aprobación de Impacto Ambiental	5.3.3.- Cambios legislativos en la licencia de obra
	5.3.1.- Cambios legislativos en la aprobación del Ayuntamiento	-	3	3
	5.3.2.- Cambios legislativos en la aprobación de Impacto Ambiental	3	-	3
	5.3.3.- Cambios legislativos en la licencia de obra	3	3	-
	SUBGRUPO 6.1.- EXPLOTACION DE LA PLANTA	6.1.1.- Robo	6.1.2.- Vandalismo	6.1.3.- Terrorismo
	6.1.1.- Robo	-	3	3
	6.1.2.- Vandalismo	3	-	3
	6.1.3.- Terrorismo	3	3	-
	SUBGRUPO 6.2.- IMPACTO SOCIAL	6.2.1.- Consecuencias sociales resultado de la adquisición de los terrenos	6.2.2.- Aceptación social
	6.2.1.- Consecuencias sociales resultado de la adquisición de los terrenos	-	3
	6.2.2.- Aceptación social	3	-
	ESTIMACIÓN COMPARATIVA DEL IMPACTO SOBRE EL ALCANCE DE LOS SUBGRUPOS
	1.- Riesgos políticos	SUBGRUPO 1.1.- MACROECONOMICOS	SUBGRUPO 1.2- LICENCIAS URBANISTICAS
	SUBGRUPO 1.1.- MACROECONOMICOS	-	3
	SUBGRUPO 1.2- LICENCIAS URBANISTICAS	3	-
	2.- Riesgos técnicos	SUBGRUPO 2.1.- UBICACIÓN DE LA PLANTA	SUBGRUPO 2.2.- TECNOLOGIA FOTOVOLTAICA
	SUBGRUPO 2.1.- UBICACIÓN DE LA PLANTA	-	3
	SUBGRUPO 2.2.- TECNOLOGIA FOTOVOLTAICA	3	-
	3.- Riesgos económicos	SUBGRUPO 3.1.- EXPLOTACION DE LA PLANTA	SUBGRUPO 3.2.- UBICACIÓN DE LA PLANTA	SUBGRUPO 3.3.- PERMISOS PARA LA PUESTA EN MARCHA	SUBGRUPO 3.4.- TECNOLOGIA	SUBGRUPO 3.5.- MACROECONOMICOS
	SUBGRUPO 3.1.- EXPLOTACION DE LA PLANTA	-	3	3	3	3
	SUBGRUPO 3.2.- UBICACIÓN DE LA PLANTA	3	-	3	3	3
	SUBGRUPO 3.3.- PERMISOS PARA LA PUESTA EN MARCHA	3	3	-	3	3
	SUBGRUPO 3.4.- TECNOLOGIA	3	3	3	-	3
	SUBGRUPO 3.5.- MACROECONOMICOS	3	3	3	3	-
	4.- Riesgos por retrasos	SUBGRUPO 4.1.- CONEXIÓN CON LA RED ELECTRICA	SUBGRUPO 4.2.- LICENCIAS URBANISTICAS
	SUBGRUPO 4.1.- CONEXIÓN CON LA RED ELECTRICA	-	3
	SUBGRUPO 4.2.- LICENCIAS URBANISTICAS	3	-
	5.- Riesgos legales	SUBGRUPO 5.1.- CUESTIONES LEGALES	SUBGRUPO 5.2.- CONEXIÓN CON LA RED ELECTRICA	SUBGRUPO 5.3.- LICENCIAS URBANISTICAS
	SUBGRUPO 5.1.- CUESTIONES LEGALES	-	3	3
	SUBGRUPO 5.2.- CONEXIÓN CON LA RED ELECTRICA	3	-	3
	SUBGRUPO 5.3.- LICENCIAS URBANISTICAS	3	3	-
	6.- Riesgos sociales	SUBGRUPO 6.1.- EXPLOTACION DE LA PLANTA	SUBGRUPO 6.2.- IMPACTO SOCIAL
	SUBGRUPO 6.1.- EXPLOTACION DE LA PLANTA	-	3
	SUBGRUPO 6.2.- IMPACTO SOCIAL	3	-
	ESTIMACIÓN COMPARATIVA DEL IMPACTO SOBRE EL ALCANCE DE LOS GRUPOS
		1.- Riesgos políticos	2.- Riesgos técnicos	3.- Riesgos económicos	4.- Riesgos por retrasos	5.- Riesgos legales	6.- Riesgos sociales
	1.- Riesgos políticos	-	3	3	3	3	3
	2.- Riesgos técnicos	3	-	3	3	3	3
	3.- Riesgos económicos	3	3	-	3	3	3
	4.- Riesgos por retrasos	3	3	3	-	3	3
	5.- Riesgos legales	3	3	3	3	-	3
	6.- Riesgos sociales	3	3	3	3	3	-

## Sheet: IMPACTO EN EL COSTE
	ESTIMACIÓN DEL IMPACTO SOBRE EL COSTE DE LOS RIESGOS DEL PROYECTO
	ESTIMACIÓN DEL IMPACTO SOBRE EL COSTE DE LOS RIESGOS DEL PROYECTO	GRUPO	SUBGRUPO	RIESGO	DESCRIPCION	IMPACTO																		ESCALA DE IMPACTO
		1.- RIESGOS POLITICOS	1.1.- Macroeconómicos	1.1.1.- Nivel de estabilidad política	Estabilidad del gobierno.	3																		CRITICO
				1.1.2.- Cambio en la política energética	Riesgo asociado con los cambios en la política energética introducidos por las administraciones públicas.	3																		SERIO
			1.2- Licencias urbanísticas	1.2.1.- Aprobación del Ayuntamiento	Riesgo político entendido como el nivel de interés del Alcalde en el proyecto. La aprobación del proyecto tiene más riesgo si el nivel de interés es bajo.	3																		MODERADO
				1.2.2.- Obtención de la licencia de obras	Riesgo asociado con el interés del Gobierno Municipal en conceder la licencia, ya que el Gobierno municipal puede considerar el proyecto de un nivel de prioridad más alto o más bajo.	3																		MENOR
		GRUPO	SUBGRUPO	RIESGO	DESCRIPCION	IMPACTO																		INSIGNIFICANTE
		2.- RIESGOS TECNICOS	2.1.- Ubicación de la planta	2.1.1.- Adecuación tecnológica al cambio climático	Las actividades humanas pueden causar cambios climáticos. Esto genera una incertidumbre sobre la tecnología más conveniente a usar en el proyecto para asegurar una vida útil de servicio de al menos 25 años.	3
				2.1.2.- Valoración de los riesgos de tormenta e inundación	Riesgos de tormenta e inundación en el área donde se va a construir la planta fotovoltaica.	3
				2.1.3.- Valoración de las horas efectivas de radiación de solar	Hay siempre un índice de error en las estimaciones de radiación solar, que añade incertidumbre al proyecto.	3
				2.1.4.- Terraplenes.	Riesgo de mayores o menores problemas técnicos relacionados con la nivelación del terreno.	3
				2.1.5.- Problemas geotécnicos del terreno	Riesgo asociado a los problemas geotécnicos del terreno.	3
			2.2.- Tecnología Fotovoltaica	2.2.1.- Desarrollo de nuevos sistemas de potencia con energía solar fotovoltaica	Riesgo de uso y desarrollo de nuevas tecnologías fotovoltaicas.	3
				2.2.2.- Elección del panel fotovoltaico	La inadecuada elección de los paneles solares fotovoltaicos puede generar grandes pérdidas.	3
				2.2.3.- Elección del inversor de corriente	Riesgo asociado con la elección del inversor de corriente.	3
				2.2.4.- Elección de la estructura soporte de los paneles fotovoltaicos	El diseño y elección correcta del material de la estructura soporte de los paneles solares afectan a la durabilidad de la instalación y los costes de mantenimiento a lo largo de la vida útil de la instalación.	3
				2.2.5.- Conexión con la red eléctrica	La conexión a la red eléctrica requiere de sistemas de control técnicos complejos.	3
				2.2.6.- Posibilidad de existencia de sistema de generación de energía alternativos	Riesgo asociado con el desarrollo de nuevos sistemas de generación de energía en la zona donde se ubica el proyecto, los cuales pueden producir un rechazo a la energía solar fotovoltaica por parte del entorno social y administrativo.	3
		GRUPO	SUBGRUPO	RIESGO	DESCRIPCION	IMPACTO
		3.- RIESGOS ECONÓMICOS	3.1.- Explotación de la planta	3.1.1.- Costes de operación de la planta	Riesgo de variación de los costes de operación de la planta.	3
				3.1.2.- Costes de mantenimiento correctivo	Riesgo de variación de los costes de mantenimiento correctivo de la planta.	3
				3.1.3.- Costes de mantenimiento preventivo	Riesgo de variación de los costes de mantenimiento preventivo.	3
				3.1.4.- Pérdidas de rendimiento	Riesgo de un inadecuado cálculo de pérdidas de rendimiento de la planta fotovoltaica, lo que puede reducir la rentabilidad de la planta.	3
			3.2.- Ubicación de la planta	3.2.1.- Estimación de ingresos basada en las horas efectivas de radiación solar	Evaluación del posible error en la estimación de las horas solares de radiación efectiva.	3
				3.2.2.- Estimación de ingresos debida al cambio climático	El cambio climático puede afectar significativamente en la estimación de la rentabilidad de la planta fotovoltaica.	3
				3.2.3.- Recursos para trabajos de terraplenado	Riesgos de sobrecoste asociado a los trabajos para nivelación del terreno.	3
				3.2.4.- Trabajos de prevención de inundaciones	Sobrecostes debidos a los problemas asociados con el riesgo de inundaciones.	3
				3.2.5.- Solución a problemas geotécnicos	Riesgo de sobrecostes debidos a problemas de naturaleza geotécnica.	3
			3.3.- Permisos para la puesta en marcha	3.3.1.- Costes de conexión a la red eléctrica	El acuerdo con la compañía eléctrica implica ciertos costes que pueden variar dependiendo de las características de la red eléctrica en la que se realiza la conexión.	3
				3.3.2.- Costes asociados a los acuerdos con los propietarios de los terrenos	Evaluación de la buena voluntad de los propietarios de los terrenos para firmar los acuerdos con el promotor.	3
				3.3.3.- Posibilidad de construcción de la infraestructura de conexión con la red eléctrica	El punto de conexión con la red de transporte es responsabilidad de la Compañía Eléctrica. Sin embargo, en ocasiones puede obtarse por la construcción por parte del promotor y abaratar costes.	3
				3.3.4.- Riesgos económicos relacionados con la obtención de la licencia de obras	Riesgo asociado con los posibles requisitos del Ayuntamiento para obtener la licencia de obras.	3
			3.4.- Tecnología	3.4.1.- Costes debidos a la inadecuada elección del panel fotovoltaico	Evaluación de los sobrecostes asociados a una mala elección del panel fotovoltaico.	3
				3.4.2.- Costes debidos a la inadecuada elección del inversor de corriente	Evaluación de los sobrecostes asociados a una mala elección del inversor fotovoltaico.	3
				3.4.3.- Costes debidos a la falta de resistencia en la estructura soporte de los paneles elegida	Evaluación de los sobrecostes asociados a la reparación y/o sustitución de la estructura soporte de los paneles fotovoltaicos.	3
			3.5.- Macroeconómicos	3.5.1.- Obtención de la financiación bancaria	Riesgo relacionado con la obtención de la financiación del banco para el proyecto.	3
				3.5.2.- Cambios en la demanda de potencia	Los cambios en la demanda de energía puede afectar a las estimaciones de rentabilidad de la planta.	3
				3.5.3.- Cambios en el precio del dinero	Influencia de la tasa de inflación en el cash-flow del proyecto durante la vida util del proyecto.	3
				3.5.4.- Cambios en el precio de la energía	Evaluación del riesgo de variación de los precios de la energía a lo largo de la vida útil del proyecto.	3
		GRUPO	SUBGRUPO	RIESGO	DESCRIPCION	IMPACTO
		4.- RIESGOS POR RETRASOS	4.1.- Conexión con la red eléctrica	4.1.1.- Retrasos en la construcción de la infraestrutura de conexión con la red eléctrica	Riesgo de retrasos en la construcción de la infraestructura de conexión con la red eléctrica.	3
				4.1.2.- Retrasos en la obtención de la Autorización Administrativa para la construccíon de la infraestructura de conexión	Riesgo de retrasos a la hora de obtener la Autorización Administrativa de la infraestructura de conexión con la red eléctrica.	3
				4.1.3.- Retrasos en la obtención del Acta de Puesta en Marcha de la instalación fotovoltaica	Evaluación del riesgo de retrasos en la obtención del Acta de Puesta en marcha de la planta.	3
				4.1.4.- Retrasos en la firma del contrato con REE y la CNMC	Riesgo de retrasos en la redacción y firma de los contratos de acceso a la red con REE y de venta de la energía generada con la CNMC.	3
			4.2.- Licencias urbanísticas	4.2.1.- Retrasos en la obtención de la aprobación del Ayuntamiento.	Evaluación de los retrasos administrativos asociados con la aprobación del proyecto por parte del Ayuntamiento.	3
				4.2.2.- Retrasos en la obtención de la aprobación de Impacto Ambiental	Evaluación de los retrasos administrativos asociados con la aprobación de la Evaluación de Impacto Ambiental del proyecto.	3
				4.2.3.- Retrasos en la obtención de la licencia de obra	Evaluación de los retrasos administrativos asociados con la concesión de la licencia de obras de la planta.	3
		GRUPO	SUBGRUPO	RIESGO	DESCRIPCION	IMPACTO
		5.- RIESGOS LEGALES	5.1.- Cuestiones legales	5.1.1.- Cambios en la legislación del sector	Evaluación del riesgo de cambios legislativos en el sector renovable que puedan afectar a la viabilidad de las plantas.	3
				5.1.2.- Cambios en la legislación general	Evaluación del riesgo de cambio de la legislación general, tanto técnica como adminsitrativa.	3
			5.2.- Conexión con la red eléctrica	5.2.1.- Cambios legislativos en la Autorización Administrativa de la infraestructura de conexión	La infraestructura de conexión con la red eléctrica requiere la Autorización Administrativa por la administración regional.	3
				5.2.2.- Cambios legislativos en el Acta de Puesta en Marcha de la planta	El acta de Puesta en Marcha se concede en la última etapa de ejecución del proyecto, justo antes de la explotación de la planta. Está concedida por las administraciones públicas regionales.	3
				5.2.3.- Obtención de la inscricpción en el Registro Administrativo de Instalaciones de Producción de Energía Eléctrica (sección primera)	Evaluación del riesgo de cambios en la legislación del RAIPEE, que depende de de las comunidades autónomas.	3
			5.3.- Licencias urbanísticas	5.3.1.- Cambios legislativos en la aprobación del Ayuntamiento	Evaluación del riesgo de cambio en las normas urbanísticas municipales.	3
				5.3.2.- Cambios legislativos en la aprobación de Impacto Ambiental	Evaluación del riesgo de cambio en la Ley de Impacto Ambiental.	3
				5.3.3.- Cambios legislativos en la licencia de obra	Evaluación del riesgo de cambios legislativos para la concesión de la licencia de obras.	3
		GRUPO	SUBGRUPO	RIESGO	DESCRIPCION	IMPACTO
		6.- RIESGOS SOCIALES	6.1.- Explotación de la planta	6.1.1.- Robo	Evaluación de la posibilidad de robos en la ubicación de la planta.	3
				6.1.2.- Vandalismo	Evaluación de la posibilidad de vandalismo en las instalaciones.	3
				6.1.3.- Terrorismo	Riesgo de ataques terroristas a instalaciones de producción de energía eléctrica.	3
			6.2.- Impacto social	6.2.1.- Consecuencias sociales resultado de la adquisición de los terrenos	Riesgo de encontrar oposición por parte de los propietarios de los terrenos colindantes a la construcción del proyecto.	3
				6.2.2.- Aceptación social	Evaluación del riesgo de la oposición social a la construcción del proyecto.	3
	ESTIMACIÓN COMPARATIVA DEL IMPACTO SOBRE EL COSTE DE LOS RIESGOS
	SUBGRUPO 1.1.- MACROECONOMICOS	1.1.1.- Nivel de estabilidad política	1.1.2.- Cambio en la política energética																					ESCALA COMPARATIVA DE IMPACTO SOBRE EL COSTE
	1.1.1.- Nivel de estabilidad política	-	3																					MUCHÍSIMO MAYOR
	1.1.2.- Cambio en la política energética	3	-																					MUCHO MAYOR
																								MAYOR
	SUBGRUPO 1.2- LICENCIAS URBANISTICAS	1.2.1.- Aprobación del Ayuntamiento	1.2.2.- Obtención de la licencia de obras																					POCO MAYOR
	1.2.1.- Aprobación del Ayuntamiento	-	3																					IGUAL
	1.2.2.- Obtención de la licencia de obras	3	-																					POCO MENOR
																								MENOR
	SUBGRUPO 2.1.- UBICACIÓN DE LA PLANTA	2.1.1.- Adecuación tecnológica al cambio climático	2.1.2.- Valoración de los riesgos de tormenta e inundación	2.1.3.- Valoración de las horas efectivas de radiación de solar	2.1.4.- Terraplenes y terremotos	2.1.5.- Problemas geotécnicos del terreno																		MUCHO MENOR
	2.1.1.- Adecuación tecnológica al cambio climático	-	3	3	3	3																		MUCHÍSIMO MENOR
	2.1.2.- Valoración de los riesgos de tormenta e inundación	3	-	3	3	3
	2.1.3.- Valoración de las horas efectivas de radiación de solar	3	3	-	3	3
	2.1.4.- Terraplenes y terremotos	3	3	3	-	3
	2.1.5.- Problemas geotécnicos del terreno	3	3	3	3	-
	SUBGRUPO 2.2.- TECNOLOGIA FOTOVOLTAICA	2.2.1.- Desarrollo de nuevos sistemas de potencia con energía solar fotovoltaica	2.2.2.- Elección del panel fotovoltaico	2.2.3.- Elección del inversor de corriente	2.2.4.- Elección de la estructura soporte de los paneles fotovoltaicos	2.2.5.- Conexión con la red eléctrica	2.2.6.- Posibilidad de existencia de sistema de generación de energía alternativos
	2.2.1.- Desarrollo de nuevos sistemas de potencia con energía solar fotovoltaica	-	3	3	3	3	3
	2.2.2.- Elección del panel fotovoltaico	3	-	3	3	3	3
	2.2.3.- Elección del inversor de corriente	3	3	-	3	3	3
	2.2.4.- Elección de la estructura soporte de los paneles fotovoltaicos	3	3	3	-	3	3
	2.2.5.- Conexión con la red eléctrica	3	3	3	3	-	3
	2.2.6.- Posibilidad de existencia de sistema de generación de energía alternativos	3	3	3	3	3	-
	SUBGRUPO 3.1.- EXPLOTACION DE LA PLANTA	3.1.1.- Costes de operación de la planta	3.1.2.- Costes de mantenimiento correctivo	3.1.3.- Costes de mantenimiento preventivo	3.1.4.- Pérdidas de rendimiento
	3.1.1.- Costes de operación de la planta	-	3	3	3
	3.1.2.- Costes de mantenimiento correctivo	3	-	3	3
	3.1.3.- Costes de mantenimiento preventivo	3	3	-	3
	3.1.4.- Pérdidas de rendimiento	3	3	3	-
	SUBGRUPO 3.2.- UBICACIÓN DE LA PLANTA	3.2.1.- Estimación de ingresos basada en las horas efectivas de radiación solar	3.2.2.- Estimación de ingresos debida al cambio climático	3.2.3.- Recursos para trabajos de terraplenado	3.2.4.- Trabajos de prevención de inundaciones	3.2.5.- Solución a problemas geotécnicos
	3.2.1.- Estimación de ingresos basada en las horas efectivas de radiación solar	-	3	3	3	3
	3.2.2.- Estimación de ingresos debida al cambio climático	3	-	3	3	3
	3.2.3.- Recursos para trabajos de terraplenado	3	3	-	3	3
	3.2.4.- Trabajos de prevención de inundaciones	3	3	3	-	3
	3.2.5.- Solución a problemas geotécnicos	3	3	3	3	-
	SUBGRUPO 3.3.- PERMISOS PARA LA PUESTA EN MARCHA	3.3.1.- Costes de conexión a la red eléctrica	3.3.2.- Costes asociados a los acuerdos con los propietarios de los terrenos	3.3.3.- Posibilidad de construcción de la infraestructura de conexión con la red eléctrica	3.3.4.- Riesgos económicos relacionados con la obtención de la licencia de obras
	3.3.1.- Costes de conexión a la red eléctrica	-	3	3	3
	3.3.2.- Costes asociados a los acuerdos con los propietarios de los terrenos	3	-	3	3
	3.3.3.- Posibilidad de construcción de la infraestructura de conexión con la red eléctrica	3	3	-	3
	3.3.4.- Riesgos económicos relacionados con la obtención de la licencia de obras	3	3	3	-
	SUBGRUPO 3.4.- TECNOLOGIA	3.4.1.- Costes debidos a la inadecuada elección del panel fotovoltaico	3.4.2.- Costes debidos a la inadecuada elección del inversor de corriente	3.4.3.- Costes debidos a la falta de resistencia en la estructura soporte de los paneles elegida
	3.4.1.- Costes debidos a la inadecuada elección del panel fotovoltaico	-	3	3
	3.4.2.- Costes debidos a la inadecuada elección del inversor de corriente	3	-	3
	3.4.3.- Costes debidos a la falta de resistencia en la estructura soporte de los paneles elegida	3	3	-
	SUBGRUPO 3.5.- MACROECONOMICOS	3.5.1.- Obtención de la financiación bancaria	3.5.2.- Cambios en la demanda de potencia	3.5.3.- Cambios en el precio del dinero	3.5.4.- Cambios en el precio de la energía
	3.5.1.- Obtención de la financiación bancaria	-	3	3	3
	3.5.2.- Cambios en la demanda de potencia	3	-	3	3
	3.5.3.- Cambios en el precio del dinero	3	3	-	3
	3.5.4.- Cambios en el precio de la energía	3	3	3	-
	SUBGRUPO 4.1.- CONEXIÓN CON LA RED ELECTRICA	4.1.1.- Retrasos en la construcción de la infraestrutura de conexión con la red eléctrica	4.1.2.- Retrasos en la obtención de la Autorización Administrativa para la construccíon de la infraestructura de conexión	4.1.3.- Retrasos en la obtención del Acta de Puesta en Marcha de la instalación fotovoltaica	4.1.4.- Retrasos en la firma del contrato con REE y la CNMC
	4.1.1.- Retrasos en la construcción de la infraestrutura de conexión con la red eléctrica	-	3	3	3
	4.1.2.- Retrasos en la obtención de la Autorización Administrativa para la construccíon de la infraestructura de conexión	3	-	3	3
	4.1.3.- Retrasos en la obtención del Acta de Puesta en Marcha de la instalación fotovoltaica	3	3	-	3
	4.1.4.- Retrasos en la firma del contrato con REE y la CNMC	3	3	3	-
	SUBGRUPO 4.2.- LICENCIAS URBANISTICAS	4.2.1.- Retrasos en la obtención de la aprobación del Ayuntamiento.	4.2.2.- Retrasos en la obtención de la aprobación de Impacto Ambiental	4.2.3.- Retrasos en la obtención de la licencia de obra
	4.2.1.- Retrasos en la obtención de la aprobación del Ayuntamiento.	-	3	3
	4.2.2.- Retrasos en la obtención de la aprobación de Impacto Ambiental	3	-	3
	4.2.3.- Retrasos en la obtención de la licencia de obra	3	3	-
	SUBGRUPO 5.1.- CUESTIONES LEGALES	5.1.1.- Cambios en la legislación del sector	5.1.2.- Cambios en la legislación general
	5.1.1.- Cambios en la legislación del sector	-	3
	5.1.2.- Cambios en la legislación general	3	-
	SUBGRUPO 5.2.- CONEXIÓN CON LA RED ELECTRICA	5.2.1.- Cambios legislativos en la Autorización Administrativa de la infraestructura de conexión	5.2.2.- Cambios legislativos en el Acta de Puesta en Marcha de la planta	5.2.3.- Obtención de la inscricpción en el Registro Administrativo de Instalaciones de Producción de Energía Eléctrica (sección primera)
	5.2.1.- Cambios legislativos en la Autorización Administrativa de la infraestructura de conexión	-	3	3
	5.2.2.- Cambios legislativos en el Acta de Puesta en Marcha de la planta	3	-	3
	5.2.3.- Obtención de la inscricpción en el Registro Administrativo de Instalaciones de Producción de Energía Eléctrica (sección primera)	3	3	-
	SUBGRUPO 5.3.- LICENCIAS URBANISTICAS	5.3.1.- Cambios legislativos en la aprobación del Ayuntamiento	5.3.2.- Cambios legislativos en la aprobación de Impacto Ambiental	5.3.3.- Cambios legislativos en la licencia de obra
	5.3.1.- Cambios legislativos en la aprobación del Ayuntamiento	-	3	3
	5.3.2.- Cambios legislativos en la aprobación de Impacto Ambiental	3	-	3
	5.3.3.- Cambios legislativos en la licencia de obra	3	3	-
	SUBGRUPO 6.1.- EXPLOTACION DE LA PLANTA	6.1.1.- Robo	6.1.2.- Vandalismo	6.1.3.- Terrorismo
	6.1.1.- Robo	-	3	3
	6.1.2.- Vandalismo	3	-	3
	6.1.3.- Terrorismo	3	3	-
	SUBGRUPO 6.2.- IMPACTO SOCIAL	6.2.1.- Consecuencias sociales resultado de la adquisición de los terrenos	6.2.2.- Aceptación social
	6.2.1.- Consecuencias sociales resultado de la adquisición de los terrenos	-	3
	6.2.2.- Aceptación social	3	-
	ESTIMACIÓN COMPARATIVA DEL IMPACTO SOBRE EL COSTE DE LOS SUBGRUPOS
	1.- Riesgos políticos	SUBGRUPO 1.1.- MACROECONOMICOS	SUBGRUPO 1.2- LICENCIAS URBANISTICAS
	SUBGRUPO 1.1.- MACROECONOMICOS	-	3
	SUBGRUPO 1.2- LICENCIAS URBANISTICAS	3	-
	2.- Riesgos técnicos	SUBGRUPO 2.1.- UBICACIÓN DE LA PLANTA	SUBGRUPO 2.2.- TECNOLOGIA FOTOVOLTAICA
	SUBGRUPO 2.1.- UBICACIÓN DE LA PLANTA	-	3
	SUBGRUPO 2.2.- TECNOLOGIA FOTOVOLTAICA	3	-
	3.- Riesgos económicos	SUBGRUPO 3.1.- EXPLOTACION DE LA PLANTA	SUBGRUPO 3.2.- UBICACIÓN DE LA PLANTA	SUBGRUPO 3.3.- PERMISOS PARA LA PUESTA EN MARCHA	SUBGRUPO 3.4.- TECNOLOGIA	SUBGRUPO 3.5.- MACROECONOMICOS
	SUBGRUPO 3.1.- EXPLOTACION DE LA PLANTA	-	3	3	3	3
	SUBGRUPO 3.2.- UBICACIÓN DE LA PLANTA	3	-	3	3	3
	SUBGRUPO 3.3.- PERMISOS PARA LA PUESTA EN MARCHA	3	3	-	3	3
	SUBGRUPO 3.4.- TECNOLOGIA	3	3	3	-	3
	SUBGRUPO 3.5.- MACROECONOMICOS	3	3	3	3	-
	4.- Riesgos por retrasos	SUBGRUPO 4.1.- CONEXIÓN CON LA RED ELECTRICA	SUBGRUPO 4.2.- LICENCIAS URBANISTICAS
	SUBGRUPO 4.1.- CONEXIÓN CON LA RED ELECTRICA	-	3
	SUBGRUPO 4.2.- LICENCIAS URBANISTICAS	3	-
	5.- Riesgos legales	SUBGRUPO 5.1.- CUESTIONES LEGALES	SUBGRUPO 5.2.- CONEXIÓN CON LA RED ELECTRICA	SUBGRUPO 5.3.- LICENCIAS URBANISTICAS
	SUBGRUPO 5.1.- CUESTIONES LEGALES	-	3	3
	SUBGRUPO 5.2.- CONEXIÓN CON LA RED ELECTRICA	3	-	3
	SUBGRUPO 5.3.- LICENCIAS URBANISTICAS	3	3	-
	6.- Riesgos sociales	SUBGRUPO 6.1.- EXPLOTACION DE LA PLANTA	SUBGRUPO 6.2.- IMPACTO SOCIAL
	SUBGRUPO 6.1.- EXPLOTACION DE LA PLANTA	-	3
	SUBGRUPO 6.2.- IMPACTO SOCIAL	3	-
	ESTIMACIÓN COMPARATIVA DEL IMPACTO SOBRE EL COSTE DE LOS GRUPOS
		1.- Riesgos políticos	2.- Riesgos técnicos	3.- Riesgos económicos	4.- Riesgos por retrasos	5.- Riesgos legales	6.- Riesgos sociales
	1.- Riesgos políticos	-	3	3	3	3	3
	2.- Riesgos técnicos	3	-	3	3	3	3
	3.- Riesgos económicos	3	3	-	3	3	3
	4.- Riesgos por retrasos	3	3	3	-	3	3
	5.- Riesgos legales	3	3	3	3	-	3
	6.- Riesgos sociales	3	3	3	3	3	-

## Sheet: IMPACTO EN EL PLAZO
	ESTIMACIÓN DEL IMPACTO SOBRE EL PLAZO DE LOS RIESGOS DEL PROYECTO
	ESTIMACIÓN DEL IMPACTO SOBRE EL PLAZO DE LOS RIESGOS DEL PROYECTO	GRUPO	SUBGRUPO	RIESGO	DESCRIPCION	IMPACTO																		ESCALA DE IMPACTO
		1.- RIESGOS POLITICOS	1.1.- Macroeconómicos	1.1.1.- Nivel de estabilidad política	Estabilidad del gobierno.	3																		CRITICO
				1.1.2.- Cambio en la política energética	Riesgo asociado con los cambios en la política energética introducidos por las administraciones públicas.	3																		SERIO
			1.2- Licencias urbanísticas	1.2.1.- Aprobación del Ayuntamiento	Riesgo político entendido como el nivel de interés del Alcalde en el proyecto. La aprobación del proyecto tiene más riesgo si el nivel de interés es bajo.	3																		MODERADO
				1.2.2.- Obtención de la licencia de obras	Riesgo asociado con el interés del Gobierno Municipal en conceder la licencia, ya que el Gobierno municipal puede considerar el proyecto de un nivel de prioridad más alto o más bajo.	3																		MENOR
		GRUPO	SUBGRUPO	RIESGO	DESCRIPCION	IMPACTO																		INSIGNIFICANTE
		2.- RIESGOS TECNICOS	2.1.- Ubicación de la planta	2.1.1.- Adecuación tecnológica al cambio climático	Las actividades humanas pueden causar cambios climáticos. Esto genera una incertidumbre sobre la tecnología más conveniente a usar en el proyecto para asegurar una vida útil de servicio de al menos 25 años.	3
				2.1.2.- Valoración de los riesgos de tormenta e inundación	Riesgos de tormenta e inundación en el área donde se va a construir la planta fotovoltaica.	3
				2.1.3.- Valoración de las horas efectivas de radiación de solar	Hay siempre un índice de error en las estimaciones de radiación solar, que añade incertidumbre al proyecto.	3
				2.1.4.- Terraplenes.	Riesgo de mayores o menores problemas técnicos relacionados con la nivelación del terreno.	3
				2.1.5.- Problemas geotécnicos del terreno	Riesgo asociado a los problemas geotécnicos del terreno.	3
			2.2.- Tecnología Fotovoltaica	2.2.1.- Desarrollo de nuevos sistemas de potencia con energía solar fotovoltaica	Riesgo de uso y desarrollo de nuevas tecnologías fotovoltaicas.	3
				2.2.2.- Elección del panel fotovoltaico	La inadecuada elección de los paneles solares fotovoltaicos puede generar grandes pérdidas.	3
				2.2.3.- Elección del inversor de corriente	Riesgo asociado con la elección del inversor de corriente.	3
				2.2.4.- Elección de la estructura soporte de los paneles fotovoltaicos	El diseño y elección correcta del material de la estructura soporte de los paneles solares afectan a la durabilidad de la instalación y los costes de mantenimiento a lo largo de la vida útil de la instalación.	3
				2.2.5.- Conexión con la red eléctrica	La conexión a la red eléctrica requiere de sistemas de control técnicos complejos.	3
				2.2.6.- Posibilidad de existencia de sistema de generación de energía alternativos	Riesgo asociado con el desarrollo de nuevos sistemas de generación de energía en la zona donde se ubica el proyecto, los cuales pueden producir un rechazo a la energía solar fotovoltaica por parte del entorno social y administrativo.	3
		GRUPO	SUBGRUPO	RIESGO	DESCRIPCION	IMPACTO
		3.- RIESGOS ECONÓMICOS	3.1.- Explotación de la planta	3.1.1.- Costes de operación de la planta	Riesgo de variación de los costes de operación de la planta.	3
				3.1.2.- Costes de mantenimiento correctivo	Riesgo de variación de los costes de mantenimiento correctivo de la planta.	3
				3.1.3.- Costes de mantenimiento preventivo	Riesgo de variación de los costes de mantenimiento preventivo.	3
				3.1.4.- Pérdidas de rendimiento	Riesgo de un inadecuado cálculo de pérdidas de rendimiento de la planta fotovoltaica, lo que puede reducir la rentabilidad de la planta.	3
			3.2.- Ubicación de la planta	3.2.1.- Estimación de ingresos basada en las horas efectivas de radiación solar	Evaluación del posible error en la estimación de las horas solares de radiación efectiva.	3
				3.2.2.- Estimación de ingresos debida al cambio climático	El cambio climático puede afectar significativamente en la estimación de la rentabilidad de la planta fotovoltaica.	3
				3.2.3.- Recursos para trabajos de terraplenado	Riesgos de sobrecoste asociado a los trabajos para nivelación del terreno.	3
				3.2.4.- Trabajos de prevención de inundaciones	Sobrecostes debidos a los problemas asociados con el riesgo de inundaciones.	3
				3.2.5.- Solución a problemas geotécnicos	Riesgo de sobrecostes debidos a problemas de naturaleza geotécnica.	3
			3.3.- Permisos para la puesta en marcha	3.3.1.- Costes de conexión a la red eléctrica	El acuerdo con la compañía eléctrica implica ciertos costes que pueden variar dependiendo de las características de la red eléctrica en la que se realiza la conexión.	3
				3.3.2.- Costes asociados a los acuerdos con los propietarios de los terrenos	Evaluación de la buena voluntad de los propietarios de los terrenos para firmar los acuerdos con el promotor.	3
				3.3.3.- Posibilidad de construcción de la infraestructura de conexión con la red eléctrica	El punto de conexión con la red de transporte es responsabilidad de la Compañía Eléctrica. Sin embargo, en ocasiones puede obtarse por la construcción por parte del promotor y abaratar costes.	3
				3.3.4.- Riesgos económicos relacionados con la obtención de la licencia de obras	Riesgo asociado con los posibles requisitos del Ayuntamiento para obtener la licencia de obras.	3
			3.4.- Tecnología	3.4.1.- Costes debidos a la inadecuada elección del panel fotovoltaico	Evaluación de los sobrecostes asociados a una mala elección del panel fotovoltaico.	3
				3.4.2.- Costes debidos a la inadecuada elección del inversor de corriente	Evaluación de los sobrecostes asociados a una mala elección del inversor fotovoltaico.	3
				3.4.3.- Costes debidos a la falta de resistencia en la estructura soporte de los paneles elegida	Evaluación de los sobrecostes asociados a la reparación y/o sustitución de la estructura soporte de los paneles fotovoltaicos.	3
			3.5.- Macroeconómicos	3.5.1.- Obtención de la financiación bancaria	Riesgo relacionado con la obtención de la financiación del banco para el proyecto.	3
				3.5.2.- Cambios en la demanda de potencia	Los cambios en la demanda de energía puede afectar a las estimaciones de rentabilidad de la planta.	3
				3.5.3.- Cambios en el precio del dinero	Influencia de la tasa de inflación en el cash-flow del proyecto durante la vida util del proyecto.	3
				3.5.4.- Cambios en el precio de la energía	Evaluación del riesgo de variación de los precios de la energía a lo largo de la vida útil del proyecto.	3
		GRUPO	SUBGRUPO	RIESGO	DESCRIPCION	IMPACTO
		4.- RIESGOS POR RETRASOS	4.1.- Conexión con la red eléctrica	4.1.1.- Retrasos en la construcción de la infraestrutura de conexión con la red eléctrica	Riesgo de retrasos en la construcción de la infraestructura de conexión con la red eléctrica.	3
				4.1.2.- Retrasos en la obtención de la Autorización Administrativa para la construccíon de la infraestructura de conexión	Riesgo de retrasos a la hora de obtener la Autorización Administrativa de la infraestructura de conexión con la red eléctrica.	3
				4.1.3.- Retrasos en la obtención del Acta de Puesta en Marcha de la instalación fotovoltaica	Evaluación del riesgo de retrasos en la obtención del Acta de Puesta en marcha de la planta.	3
				4.1.4.- Retrasos en la firma del contrato con REE y la CNMC	Riesgo de retrasos en la redacción y firma de los contratos de acceso a la red con REE y de venta de la energía generada con la CNMC.	3
			4.2.- Licencias urbanísticas	4.2.1.- Retrasos en la obtención de la aprobación del Ayuntamiento.	Evaluación de los retrasos administrativos asociados con la aprobación del proyecto por parte del Ayuntamiento.	3
				4.2.2.- Retrasos en la obtención de la aprobación de Impacto Ambiental	Evaluación de los retrasos administrativos asociados con la aprobación de la Evaluación de Impacto Ambiental del proyecto.	3
				4.2.3.- Retrasos en la obtención de la licencia de obra	Evaluación de los retrasos administrativos asociados con la concesión de la licencia de obras de la planta.	3
		GRUPO	SUBGRUPO	RIESGO	DESCRIPCION	IMPACTO
		5.- RIESGOS LEGALES	5.1.- Cuestiones legales	5.1.1.- Cambios en la legislación del sector	Evaluación del riesgo de cambios legislativos en el sector renovable que puedan afectar a la viabilidad de las plantas.	3
				5.1.2.- Cambios en la legislación general	Evaluación del riesgo de cambio de la legislación general, tanto técnica como adminsitrativa.	3
			5.2.- Conexión con la red eléctrica	5.2.1.- Cambios legislativos en la Autorización Administrativa de la infraestructura de conexión	La infraestructura de conexión con la red eléctrica requiere la Autorización Administrativa por la administración regional.	3
				5.2.2.- Cambios legislativos en el Acta de Puesta en Marcha de la planta	El acta de Puesta en Marcha se concede en la última etapa de ejecución del proyecto, justo antes de la explotación de la planta. Está concedida por las administraciones públicas regionales.	3
				5.2.3.- Obtención de la inscricpción en el Registro Administrativo de Instalaciones de Producción de Energía Eléctrica (sección primera)	Evaluación del riesgo de cambios en la legislación del RAIPEE, que depende de de las comunidades autónomas.	3
			5.3.- Licencias urbanísticas	5.3.1.- Cambios legislativos en la aprobación del Ayuntamiento	Evaluación del riesgo de cambio en las normas urbanísticas municipales.	3
				5.3.2.- Cambios legislativos en la aprobación de Impacto Ambiental	Evaluación del riesgo de cambio en la Ley de Impacto Ambiental.	3
				5.3.3.- Cambios legislativos en la licencia de obra	Evaluación del riesgo de cambios legislativos para la concesión de la licencia de obras.	3
		GRUPO	SUBGRUPO	RIESGO	DESCRIPCION	IMPACTO
		6.- RIESGOS SOCIALES	6.1.- Explotación de la planta	6.1.1.- Robo	Evaluación de la posibilidad de robos en la ubicación de la planta.	3
				6.1.2.- Vandalismo	Evaluación de la posibilidad de vandalismo en las instalaciones.	3
				6.1.3.- Terrorismo	Riesgo de ataques terroristas a instalaciones de producción de energía eléctrica.	3
			6.2.- Impacto social	6.2.1.- Consecuencias sociales resultado de la adquisición de los terrenos	Riesgo de encontrar oposición por parte de los propietarios de los terrenos colindantes a la construcción del proyecto.	3
				6.2.2.- Aceptación social	Evaluación del riesgo de la oposición social a la construcción del proyecto.	3
	ESTIMACIÓN COMPARATIVA DEL IMPACTO SOBRE EL PLAZO DE LOS RIESGOS
	SUBGRUPO 1.1.- MACROECONOMICOS	1.1.1.- Nivel de estabilidad política	1.1.2.- Cambio en la política energética																					ESCALA COMPARATIVA DE IMPACTO SOBRE EL PLAZO
	1.1.1.- Nivel de estabilidad política	-	3																					MUCHÍSIMO MAYOR
	1.1.2.- Cambio en la política energética	3	-																					MUCHO MAYOR
																								MAYOR
	SUBGRUPO 1.2- LICENCIAS URBANISTICAS	1.2.1.- Aprobación del Ayuntamiento	1.2.2.- Obtención de la licencia de obras																					POCO MAYOR
	1.2.1.- Aprobación del Ayuntamiento	-	3																					IGUAL
	1.2.2.- Obtención de la licencia de obras	3	-																					POCO MENOR
																								MENOR
	SUBGRUPO 2.1.- UBICACIÓN DE LA PLANTA	2.1.1.- Adecuación tecnológica al cambio climático	2.1.2.- Valoración de los riesgos de tormenta e inundación	2.1.3.- Valoración de las horas efectivas de radiación de solar	2.1.4.- Terraplenes y terremotos	2.1.5.- Problemas geotécnicos del terreno																		MUCHO MENOR
	2.1.1.- Adecuación tecnológica al cambio climático	-	3	3	3	3																		MUCHÍSIMO MENOR
	2.1.2.- Valoración de los riesgos de tormenta e inundación	3	-	3	3	3
	2.1.3.- Valoración de las horas efectivas de radiación de solar	3	3	-	3	3
	2.1.4.- Terraplenes y terremotos	3	3	3	-	3
	2.1.5.- Problemas geotécnicos del terreno	3	3	3	3	-
	SUBGRUPO 2.2.- TECNOLOGIA FOTOVOLTAICA	2.2.1.- Desarrollo de nuevos sistemas de potencia con energía solar fotovoltaica	2.2.2.- Elección del panel fotovoltaico	2.2.3.- Elección del inversor de corriente	2.2.4.- Elección de la estructura soporte de los paneles fotovoltaicos	2.2.5.- Conexión con la red eléctrica	2.2.6.- Posibilidad de existencia de sistema de generación de energía alternativos
	2.2.1.- Desarrollo de nuevos sistemas de potencia con energía solar fotovoltaica	-	3	3	3	3	3
	2.2.2.- Elección del panel fotovoltaico	3	-	3	3	3	3
	2.2.3.- Elección del inversor de corriente	3	3	-	3	3	3
	2.2.4.- Elección de la estructura soporte de los paneles fotovoltaicos	3	3	3	-	3	3
	2.2.5.- Conexión con la red eléctrica	3	3	3	3	-	3
	2.2.6.- Posibilidad de existencia de sistema de generación de energía alternativos	3	3	3	3	3	-
	SUBGRUPO 3.1.- EXPLOTACION DE LA PLANTA	3.1.1.- Costes de operación de la planta	3.1.2.- Costes de mantenimiento correctivo	3.1.3.- Costes de mantenimiento preventivo	3.1.4.- Pérdidas de rendimiento
	3.1.1.- Costes de operación de la planta	-	3	3	3
	3.1.2.- Costes de mantenimiento correctivo	3	-	3	3
	3.1.3.- Costes de mantenimiento preventivo	3	3	-	3
	3.1.4.- Pérdidas de rendimiento	3	3	3	-
	SUBGRUPO 3.2.- UBICACIÓN DE LA PLANTA	3.2.1.- Estimación de ingresos basada en las horas efectivas de radiación solar	3.2.2.- Estimación de ingresos debida al cambio climático	3.2.3.- Recursos para trabajos de terraplenado	3.2.4.- Trabajos de prevención de inundaciones	3.2.5.- Solución a problemas geotécnicos
	3.2.1.- Estimación de ingresos basada en las horas efectivas de radiación solar	-	3	3	3	3
	3.2.2.- Estimación de ingresos debida al cambio climático	3	-	3	3	3
	3.2.3.- Recursos para trabajos de terraplenado	3	3	-	3	3
	3.2.4.- Trabajos de prevención de inundaciones	3	3	3	-	3
	3.2.5.- Solución a problemas geotécnicos	3	3	3	3	-
	SUBGRUPO 3.3.- PERMISOS PARA LA PUESTA EN MARCHA	3.3.1.- Costes de conexión a la red eléctrica	3.3.2.- Costes asociados a los acuerdos con los propietarios de los terrenos	3.3.3.- Posibilidad de construcción de la infraestructura de conexión con la red eléctrica	3.3.4.- Riesgos económicos relacionados con la obtención de la licencia de obras
	3.3.1.- Costes de conexión a la red eléctrica	-	3	3	3
	3.3.2.- Costes asociados a los acuerdos con los propietarios de los terrenos	3	-	3	3
	3.3.3.- Posibilidad de construcción de la infraestructura de conexión con la red eléctrica	3	3	-	3
	3.3.4.- Riesgos económicos relacionados con la obtención de la licencia de obras	3	3	3	-
	SUBGRUPO 3.4.- TECNOLOGIA	3.4.1.- Costes debidos a la inadecuada elección del panel fotovoltaico	3.4.2.- Costes debidos a la inadecuada elección del inversor de corriente	3.4.3.- Costes debidos a la falta de resistencia en la estructura soporte de los paneles elegida
	3.4.1.- Costes debidos a la inadecuada elección del panel fotovoltaico	-	3	3
	3.4.2.- Costes debidos a la inadecuada elección del inversor de corriente	3	-	3
	3.4.3.- Costes debidos a la falta de resistencia en la estructura soporte de los paneles elegida	3	3	-
	SUBGRUPO 3.5.- MACROECONOMICOS	3.5.1.- Obtención de la financiación bancaria	3.5.2.- Cambios en la demanda de potencia	3.5.3.- Cambios en el precio del dinero	3.5.4.- Cambios en el precio de la energía
	3.5.1.- Obtención de la financiación bancaria	-	3	3	3
	3.5.2.- Cambios en la demanda de potencia	3	-	3	3
	3.5.3.- Cambios en el precio del dinero	3	3	-	3
	3.5.4.- Cambios en el precio de la energía	3	3	3	-
	SUBGRUPO 4.1.- CONEXIÓN CON LA RED ELECTRICA	4.1.1.- Retrasos en la construcción de la infraestrutura de conexión con la red eléctrica	4.1.2.- Retrasos en la obtención de la Autorización Administrativa para la construccíon de la infraestructura de conexión	4.1.3.- Retrasos en la obtención del Acta de Puesta en Marcha de la instalación fotovoltaica	4.1.4.- Retrasos en la firma del contrato con REE y la CNMC
	4.1.1.- Retrasos en la construcción de la infraestrutura de conexión con la red eléctrica	-	3	3	3
	4.1.2.- Retrasos en la obtención de la Autorización Administrativa para la construccíon de la infraestructura de conexión	3	-	3	3
	4.1.3.- Retrasos en la obtención del Acta de Puesta en Marcha de la instalación fotovoltaica	3	3	-	3
	4.1.4.- Retrasos en la firma del contrato con REE y la CNMC	3	3	3	-
	SUBGRUPO 4.2.- LICENCIAS URBANISTICAS	4.2.1.- Retrasos en la obtención de la aprobación del Ayuntamiento.	4.2.2.- Retrasos en la obtención de la aprobación de Impacto Ambiental	4.2.3.- Retrasos en la obtención de la licencia de obra
	4.2.1.- Retrasos en la obtención de la aprobación del Ayuntamiento.	-	3	3
	4.2.2.- Retrasos en la obtención de la aprobación de Impacto Ambiental	3	-	3
	4.2.3.- Retrasos en la obtención de la licencia de obra	3	3	-
	SUBGRUPO 5.1.- CUESTIONES LEGALES	5.1.1.- Cambios en la legislación del sector	5.1.2.- Cambios en la legislación general
	5.1.1.- Cambios en la legislación del sector	-	3
	5.1.2.- Cambios en la legislación general	3	-
	SUBGRUPO 5.2.- CONEXIÓN CON LA RED ELECTRICA	5.2.1.- Cambios legislativos en la Autorización Administrativa de la infraestructura de conexión	5.2.2.- Cambios legislativos en el Acta de Puesta en Marcha de la planta	5.2.3.- Obtención de la inscricpción en el Registro Administrativo de Instalaciones de Producción de Energía Eléctrica (sección primera)
	5.2.1.- Cambios legislativos en la Autorización Administrativa de la infraestructura de conexión	-	3	3
	5.2.2.- Cambios legislativos en el Acta de Puesta en Marcha de la planta	3	-	3
	5.2.3.- Obtención de la inscricpción en el Registro Administrativo de Instalaciones de Producción de Energía Eléctrica (sección primera)	3	3	-
	SUBGRUPO 5.3.- LICENCIAS URBANISTICAS	5.3.1.- Cambios legislativos en la aprobación del Ayuntamiento	5.3.2.- Cambios legislativos en la aprobación de Impacto Ambiental	5.3.3.- Cambios legislativos en la licencia de obra
	5.3.1.- Cambios legislativos en la aprobación del Ayuntamiento	-	3	3
	5.3.2.- Cambios legislativos en la aprobación de Impacto Ambiental	3	-	3
	5.3.3.- Cambios legislativos en la licencia de obra	3	3	-
	SUBGRUPO 6.1.- EXPLOTACION DE LA PLANTA	6.1.1.- Robo	6.1.2.- Vandalismo	6.1.3.- Terrorismo
	6.1.1.- Robo	-	3	3
	6.1.2.- Vandalismo	3	-	3
	6.1.3.- Terrorismo	3	3	-
	SUBGRUPO 6.2.- IMPACTO SOCIAL	6.2.1.- Consecuencias sociales resultado de la adquisición de los terrenos	6.2.2.- Aceptación social
	6.2.1.- Consecuencias sociales resultado de la adquisición de los terrenos	-	3
	6.2.2.- Aceptación social	3	-
	ESTIMACIÓN COMPARATIVA DEL IMPACTO SOBRE EL PLAZO DE LOS SUBGRUPOS
	1.- Riesgos políticos	SUBGRUPO 1.1.- MACROECONOMICOS	SUBGRUPO 1.2- LICENCIAS URBANISTICAS
	SUBGRUPO 1.1.- MACROECONOMICOS	-	3
	SUBGRUPO 1.2- LICENCIAS URBANISTICAS	3	-
	2.- Riesgos técnicos	SUBGRUPO 2.1.- UBICACIÓN DE LA PLANTA	SUBGRUPO 2.2.- TECNOLOGIA FOTOVOLTAICA
	SUBGRUPO 2.1.- UBICACIÓN DE LA PLANTA	-	3
	SUBGRUPO 2.2.- TECNOLOGIA FOTOVOLTAICA	3	-
	3.- Riesgos económicos	SUBGRUPO 3.1.- EXPLOTACION DE LA PLANTA	SUBGRUPO 3.2.- UBICACIÓN DE LA PLANTA	SUBGRUPO 3.3.- PERMISOS PARA LA PUESTA EN MARCHA	SUBGRUPO 3.4.- TECNOLOGIA	SUBGRUPO 3.5.- MACROECONOMICOS
	SUBGRUPO 3.1.- EXPLOTACION DE LA PLANTA	-	3	3	3	3
	SUBGRUPO 3.2.- UBICACIÓN DE LA PLANTA	3	-	3	3	3
	SUBGRUPO 3.3.- PERMISOS PARA LA PUESTA EN MARCHA	3	3	-	3	3
	SUBGRUPO 3.4.- TECNOLOGIA	3	3	3	-	3
	SUBGRUPO 3.5.- MACROECONOMICOS	3	3	3	3	-
	4.- Riesgos por retrasos	SUBGRUPO 4.1.- CONEXIÓN CON LA RED ELECTRICA	SUBGRUPO 4.2.- LICENCIAS URBANISTICAS
	SUBGRUPO 4.1.- CONEXIÓN CON LA RED ELECTRICA	-	3
	SUBGRUPO 4.2.- LICENCIAS URBANISTICAS	3	-
	5.- Riesgos legales	SUBGRUPO 5.1.- CUESTIONES LEGALES	SUBGRUPO 5.2.- CONEXIÓN CON LA RED ELECTRICA	SUBGRUPO 5.3.- LICENCIAS URBANISTICAS
	SUBGRUPO 5.1.- CUESTIONES LEGALES	-	3	3
	SUBGRUPO 5.2.- CONEXIÓN CON LA RED ELECTRICA	3	-	3
	SUBGRUPO 5.3.- LICENCIAS URBANISTICAS	3	3	-
	6.- Riesgos sociales	SUBGRUPO 6.1.- EXPLOTACION DE LA PLANTA	SUBGRUPO 6.2.- IMPACTO SOCIAL
	SUBGRUPO 6.1.- EXPLOTACION DE LA PLANTA	-	3
	SUBGRUPO 6.2.- IMPACTO SOCIAL	3	-
	ESTIMACIÓN COMPARATIVA DEL IMPACTO SOBRE EL PLAZO DE LOS GRUPOS
		1.- Riesgos políticos	2.- Riesgos técnicos	3.- Riesgos económicos	4.- Riesgos por retrasos	5.- Riesgos legales	6.- Riesgos sociales
	1.- Riesgos políticos	-	3	3	3	3	3
	2.- Riesgos técnicos	3	-	3	3	3	3
	3.- Riesgos económicos	3	3	-	3	3	3
	4.- Riesgos por retrasos	3	3	3	-	3	3
	5.- Riesgos legales	3	3	3	3	-	3
	6.- Riesgos sociales	3	3	3	3	3	-
