# Supplementary material for: Monte Carlo approach to fuzzy AHP risk analysis in renewable energy construction projects
Source: PLoS One. 2019 Jun 13;14(6):e0215943. doi: 10.1371/journal.pone.0215943 (PMC6563964; doi:10.1371/journal.pone.0215943)
Supplement: S2 File — (XLSM) [file pone.0215943.s013.xlsm]

## Sheet: PROJECT DESCRIPTION
GENERAL PROJECT DESCRIPTION
The photovoltaic solar plant will have a nominal power rating of 250 MW.
The plant is located in a town in the Region of Murcia, containing between 10,000 and 100,000 inhabitants.
Generated electric power will be transferred to the transportation network, owned by the electric company REE, S.A., through the 400 kV grid of an existing substation.
Current land use: agricultural, primarily vineyards.
Terrain: uneven with gentle slopes, with nearby scrubland areas marked by runoff.
Environmental protection: unknown.
Existence of other facilities in the area: several wind farms that evacuate at the same REE substation.
Current status of the project: in the administrative processing phase.
The total area used for implementation and construction of the photovoltaic solar plant is six million nine hundred and twenty one thousand nine hundred and twenty-two (6.921.922) square meters.
The photovoltaic generator will consist of 180 groupings of 1.59 MW each, consisting of polycrystalline modules of renowned brands.
For the installation of photovoltaic panels a monopole structure was selected, with the panels being placed at an incline of 24 degrees with respect to the horizontal plane, which is the optimal angle whan taking into account the shade and the weather conditions of the area.
The photovoltaic plant will have a system for monitoring operations from a distance, which will receive all data from electric distributors installed in the plant.
A security system will be installed to protect the PV system from any intrusion. This safety system is based on a closed-circuit TV camera to be placed along the perimeter of the photovoltaic installation. All installed cameras have a real-time relay that will detect any kind of alarm, whilst at the same time discarding any false alarms.
The Civil works for photovoltaic installation were aimed at levelling the terrain, and its subsequent compaction.
In order to participate in the daily energy market there is a method for predicting the generation of electric energy on an hour-to-hour basis, for the period that includes the following 39 hours, using numerical weather prediction tools with an error below 15% of the installed power, for periods of prediction that cover the 24 hours of the following day.
Since power cannot be stored, increasing the sustainability of the plant raises the possibility of installing a large-scale energy storage battery with a capacity of up to 20% of the daily power generated by the plant.
According to the access conditions granted by the REE S.A., the access to the transport network is set to a future position of up to 450 MW, 400 kV substation belonging to nearest REE. In this way the layout of the high-voltage line from the PV system, up to the REE substation will be a 132 kV double circuit. To proceed to the new position of up to 450 MW — which will be scheduled by the Ministry…
The double-circuit line to the REE substation will run through the entire route, whilst respecting the affected areas.
The measurements of energy in the photovoltaic installation will be carried out at 30 kV, directly in the internal network high voltage network. This internal network is composed of 180 substations of 1,59 MVA. The CC energy produced will be transformed to AC and raised to high voltage. The transformation of the current will take place in 180 substations of 0.4 / 30 kV. The voltage will then be r…

## Sheet: STEP-BY-STEP INSTRUCTIONS
INSTRUCTIONS FOR COMPLETION
In the first tab you will find the general description of the project on which you are requested to give your expert judgments.
The survey then commences.
In each one of the following tabs you will find, from top to bottom:
1. A three-level hierchical risk structure, with a description of each one of the risks and a combination in which you have to choose your opinion according to the tab in which they are located:
Probability: The probability that the risk occurs/ or is presented is assessed.
Impact on the scope of the project: the impact of the risk on the scope of the project is evaluated, understanding scope as the objective that is pursued within the project and whose achievement will mark the successful completion of such a project.
Impact on cost: The Impact of each risk on the project cost is evaluated.
Impact on the time: the impact of each risk on the development and execution period of the project is assessed.
2. A pair-waise risk comparison for each group of risks in the three levels of the hierchical structure, with a combination in which you must choose your comparative assessment of each risk (row) with respect to the other risks that make up the Group (column), according the tab in which they are found:
Probability: Assess the probability of a risk in comparison with other risks.
Impact on the scope of the project: The impact of the risk on the scope of the project is evaluated in comparison with other risks.
Impact on cost: the impact of each risk on the cost of the project is evaluated in comparison with other risks.
Impact on time: the impact of each risk on the development and execution period of the project is evaluated in comparison with other risks is assessed.
As you can see, this is a thorough survey and it is time consuming. Although you have confirmed your consent, feel free to decline your offer if you feel that it is too much work.
In any case, I am grateful for your participation
Regards.

## Sheet: PROBABILITY
	ESTIMATING THE PROBABILITY OF PROJECT RISK
	ESTIMATING THE PROBABILITY OF PROJECT RISK	GROUP	SUB-GROUP	RISK	DESCRIPTION	PROBABILITY																		PROBABILITY SCALE
		1.- POLITICAL RISKS	1.1.- Macroeconomics	1.1.1.- Level of political stability	Government stability	3																		VERY HIGH
				1.1.2.- The change in energy policy	Assessment of the risk associated with energy policy changes introduced by public administrations	3																		HIGH
			1.2- Urban licenses	1.2.1.- Approval of the Local Body	Political risk understood as the level of the interest in the project by the Town Mayor. Project approval is riskier if the tevel of interest is low. By contrast, projects of great interest are more likely to be approved.	3																		MEDIUM
				1.2.2.- Obtainig the construction license	Assessment of the associated risk with the interest of the City Council to grant the license. It is a political risk as the City Council may consider the project of a higher or lower priority.	3																		LOW
		GROUP	SUB-GROUP	RISK	DESCRIPTION	PROBABILITY																		VERY LOW
		2.- TECHNICAL RISKS	2.1.- Plant location	2.1.1.- Technological climate change adequacy	Human activities may cause climate changes. This generates uncertainty when deciding the most suitable technology to use as the project should have a useful ife of at least 25 years, alongwhich significant climate changesmay occur.	3
				2.1.2.- Flood and storm risks	Assessment of flood and storm risks in the area where the PV power plant is to be built.	3
				2.1.3.- Estimation of effective solar radiation	There is always an error index in the estimates of solar radiation, which adds uncertainty to the project. The availability of historical statistical data of the area permits prioritizing among possible plant sites.	3
				2.1.4.- Earthworks	Risk of higher or lower technical problems associated with land levelling.	3
				2.1.5.- Geotechnical study	Assessment of the risk associated with the geotechnical problems.	3
			2.2.- PV Technology	2.2.1.- New PV solar power systems	Assessment of the risk in the development of new technologies.	3
				2.2.2.- PV cell selection	The inadequate selection of the solar panels may generate great losses. The type of solar panels will depend on the plant site.	3
				2.2.3.- Inverters selection	Assessment of the risk associated with the selection of the inverters.	3
				2.2.4.- Selection of support pannel structure	A good design and the correct choice of material of the support structure of solar panels can increase the durability of the installation and maintenance costs decrease throughout its life.	3
				2.2.5.- Connection to the electric grid	The connection to the electric grid requires accurate technical control systems.	3
				2.2.6.- Alternative power generation systems	Assessment of the risk associated with the development of new power generation systems in the site of the project, which may make public administrations reluctant to support PV.	3
		GROUP	SUB-GROUP	RISK	DESCRIPTION	PROBABILITY
		3.- ECONOMIC RISKS	3.1.- Plant exploitation	3.1.1.- Plant operation cost	Assessment of the risk of higher or lower operational costs.	3
				3.1.2.- Corrective maintenance costs	Assessment of the risk of higher or lower plant maintenance costs.	3
				3.1.3.- Prevention of maintenance costs	Assessment of the risk of higher or lower preventive maintenance costs.	3
				3.1.4.- Performance losses	Assessment of the risk of not adequately considering PV plant performance losses. This can reduce plant profitability.	3
			3.2.- Plant location	3.2.1.- Errors in estimating the effective solar radiation energy	Assessment of the possible errors in the estimates of effective solar radiation hours. A lack of consistency in the estimation of effective solar radiation hours will negatively affect PV plant profitability.	3
				3.2.2.- Revenue estimation due to the climate change	Climate change may significantly affect the estimates of PV plant profitability.	3
				3.2.3.- Earthworks resources	Risk of extra expenses associated with the corrective measures for land levelling.	3
				3.2.4.- Flood prevention works	Assessment of the risk of extra expenses due to problems associated with flood risks.	3
				3.2.5.- Solution of geotechnical problems	Assessment of the risk of extra expenses due to problems of geotechnical nature.	3
			3.3.- Start-up permits	3.3.1.- Connection to the electric grid costs	The agreement with the power supply company involves certain costs that may vary depending on the characteristics of the power connection system.	3
				3.3.2.- Agreement costs with landowners	Assessment of land owners willingness to sign an agreement with the land owner.	3
				3.3.3.- Possibility of constructing the power connection infrastructure	The connection point to the transport line is the Power Company’s responsibility. Usually the company fixes the connection point that best fits its interests. Therefore, the costs of constructing the power connection infrastruture must be estimated.	3
				3.3.4.- Construction license	Assessment of the risk associated with possible City Council requirements to obtain the construction license.	3
			3.4.- Technology	3.4.1.- Costs due to the inadequate PV cell selection	Evaluation of the costs associated with a bad choice of the photovoltaic panel.	3
				3.4.2.- Costs due to inadequate inverter selection	Evaluation of the costs associated with a bad choice of the photovoltaic inverter.	3
				3.4.3.- Costs due to lack of consistency in the selection of support panels	Evaluation of the costs associated with the repair and/or replacement of the support structure of the photovoltaic panels.	3
			3.5.- Macroeconomics	3.5.1.- Bank financing	Assessment of the risk for obtaining bank financing for the project.	3
				3.5.2.- Changes in power demand	Changes in power demand may affect the estimates of plant profitability.	3
				3.5.3.- Inflation	Influence of the inflation rate on the project cash-flow over the PV plant lifespan.	3
				3.5.4.- Changes in energy prices	Assessment of whether there is any risk of energy prices varying during the PV plant lifespan.	3
		GROUP	SUB-GROUP	RISK	DESCRIPTION	PROBABILITY
		4.- TIME DELAY RISKS	4.1.- Connection to the electric grid	4.1.1.- Delays in obtaining administrative approval for the connection infrastructure	Risk of delays in the construction of the connection infrastructure to the grid.	3
				4.1.2.- Construction delays in the power connection infrastructure	Risk of delays when obtaining the administrative authorization of the infrastructure of connection with the electric grid.	3
				4.1.3.- Delays in obtaining PV plant Start-up Act	Evaluation of the risk of delays in obtaining the plant start-up act.	3
				4.1.4.- Delays in the agreement signature with REE and CNMC	Risk of delays in the drafting and signing of the contracts for access to the network with REE and the sale of the energy generated with the CNMC.	3
			4.2.- Urban licenses	4.2.1.- Delays in obtaining the Local Body Approval	Evaluation of the administrative delays associated with the approval of the project by the city Council.	3
				4.2.2.- Delays in obtaining approval of the environmental impact	Evaluation of the administrative delays associated with the approval of the project's environmental impact assessment.	3
				4.2.3.- Delays in obtaining the construction license	Evaluation of the administrative delays associated with the construction license.	3
		GROUP	SUB-GROUP	RISK	DESCRIPTION	PROBABILITY
		5.- LEGAL RISKS	5.1.- Legal issues	5.1.1.- Specific legislation changes	Assessment of the risk of legislative changes that may affect the General Administration incentives to renewable energies.	3
				5.1.2.- General legislation changes	Evaluation of the change risk of the general legislation, both technical and administrative.	3
			5.2.- Connection to the electric grid	5.2.1.- Legislative changes in the Administrative Authorization of the power connection infrastructure	The power connection infraestructure requires an Administrative Authorization regulated by the local governments that may vary from one regional state to another.	3
				5.2.2.- Legislative changes in the Start-up Act permits	The Start-up Act is given during the last stages of project execution, just before plant exploitation. It is issued by the Local Authorities, which involves certain risks as the regulations may vary from one regional state to another.	3
				5.2.3.- Obtaining the electrical registration for production facilities	Evaluation of the risk of changes in the legislation of the RAIPEE, which depends on the regional administrations.	3
			5.3.- Urban licenses	5.3.1.- Legislative changes in the Local Body Approval	Risk assessment of change in municipal urban regulations.	3
				5.3.2.- Legislative changes in the Environmental Impact Approval	Risk assessment of change in the environmental impact law.	3
				5.3.3.- Legislative changes in the Construction License	Evaluation of the risk of legislative changes for the granting of the construction license.	3
		GROUP	SUB-GROUP	RISK	DESCRIPTION	PROBABILITY
		6.- SOCIAL RISKS	6.1.- Plant exploitation	6.1.1.- Theft	Assessment of theft from the power plant site.	3
				6.1.2.- Vandalism	Assessment of vandalism to the power plant facilities.	3
				6.1.3.- Terrorism	Risk of terrorist attacks on electrical power production facilities.	3
			6.2.- Social impact	6.2.1.- Social consequences resulting from land acquisition	Assessment of the risk of social disapproval, which may impede project execution.	3
				6.2.2.- Social acceptance	Impact of the scheme on local community who use the lands	3
	COMPARATIVE ESTIMATION OF RISK PROBABILITY
	SUB-GROUP 1.1.- MACROECONOMICS	1.1.1.- Level of political stability	1.1.2.- The change in energy policy																					COMPARATIVE PROBABILITY SCALE
	1.1.1.- Level of political stability	-	3																					VERY MUCH MORE
	1.1.2.- The change in energy policy	3	-																					MUCH MORE
																								MORE
	SUB-GROUP 1.2- URBAN LICENSES	1.2.1.- Approval of the Local Body	1.2.2.- Obtainig the construction license																					BIT MORE
	1.2.1.- Approval of the Local Body	-	3																					SAME
	1.2.2.- Obtainig the construction license	3	-																					BIT LESS
																								LESS
	SUB-GROUP 2.1.- PLANT LOCATION	2.1.1.- Technological climate change adequacy	2.1.2.- Flood and storm risks	2.1.3.- Estimation of effective solar radiation	2.1.4.- Earthworks	2.1.5.- Geotechnical study																		MUCH LESS
	2.1.1.- Technological climate change adequacy	-	3	3	3	3																		VERY MUCH LESS
	2.1.2.- Flood and storm risks	3	-	3	3	3
	2.1.3.- Estimation of effective solar radiation	3	3	-	3	3
	2.1.4.- Earthworks	3	3	3	-	3
	2.1.5.- Geotechnical study	3	3	3	3	-
	SUB-GROUP 2.2.- PV TECHNOLOGY	2.2.1.- New PV solar power systems	2.2.2.- PV cell selection	2.2.3.- Inverters selection	2.2.4.- Selection of support pannel structure	2.2.5.- Connection to the electric grid	2.2.6.- Alternative power generation systems
	2.2.1.- New PV solar power systems	-	3	3	3	3	3
	2.2.2.- PV cell selection	3	-	3	3	3	3
	2.2.3.- Inverters selection	3	3	-	3	3	3
	2.2.4.- Selection of support pannel structure	3	3	3	-	3	3
	2.2.5.- Connection to the electric grid	3	3	3	3	-	3
	2.2.6.- Alternative power generation systems	3	3	3	3	3	-
	SUB-GROUP 3.1.- PLANT EXPLOITATION	3.1.1.- Plant operation cost	3.1.2.- Corrective maintenance costs	3.1.3.- Prevention of maintenance costs	3.1.4.- Performance losses
	3.1.1.- Plant operation cost	-	3	3	3
	3.1.2.- Corrective maintenance costs	3	-	3	3
	3.1.3.- Prevention of maintenance costs	3	3	-	3
	3.1.4.- Performance losses	3	3	3	-
	SUB-GROUP 3.2.- PLANT LOCATION	3.2.1.- Errors in estimating the effective solar radiation energy	3.2.2.- Revenue estimation due to the climate change	3.2.3.- Earthworks resources	3.2.4.- Flood prevention works	3.2.5.- Solution of geotechnical problems
	3.2.1.- Errors in estimating the effective solar radiation energy	-	3	3	3	3
	3.2.2.- Revenue estimation due to the climate change	3	-	3	3	3
	3.2.3.- Earthworks resources	3	3	-	3	3
	3.2.4.- Flood prevention works	3	3	3	-	3
	3.2.5.- Solution of geotechnical problems	3	3	3	3	-
	SUB-GROUP 3.3.- START-UP PERMITS	3.3.1.- Connection to the electric grid costs	3.3.2.- Agreement costs with landowners	3.3.3.- Possibility of constructing the power connection infrastructure	3.3.4.- Construction license
	3.3.1.- Connection to the electric grid costs	-	3	3	3
	3.3.2.- Agreement costs with landowners	3	-	3	3
	3.3.3.- Possibility of constructing the power connection infrastructure	3	3	-	3
	3.3.4.- Construction license	3	3	3	-
	SUB-GROUP 3.4.- TECHNOLOGY	3.4.1.- Costs due to the inadequate PV cell selection	3.4.2.- Costs due to inadequate inverter selection	3.4.3.- Costs due to lack of consistency in the selection of support panels
	3.4.1.- Costs due to the inadequate PV cell selection	-	3	3
	3.4.2.- Costs due to inadequate inverter selection	3	-	3
	3.4.3.- Costs due to lack of consistency in the selection of support panels	3	3	-
	SUB-GROUP 3.5.- MACROECONOMICS	3.5.1.- Bank financing	3.5.2.- Changes in power demand	3.5.3.- Inflation	3.5.4.- Changes in energy prices
	3.5.1.- Bank financing	-	3	3	3
	3.5.2.- Changes in power demand	3	-	3	3
	3.5.3.- Inflation	3	3	-	3
	3.5.4.- Changes in energy prices	3	3	3	-
	SUB-GROUP 4.1.- CONNECTION TO THE ELECTRIC GRID	4.1.1.- Delays in obtaining administrative approval for the connection infrastructure	4.1.2.- Construction delays in the power connection infrastructure	4.1.3.- Delays in obtaining PV plant Start-up Act	4.1.4.- Delays in the agreement signature with REE and CNMC
	4.1.1.- Delays in obtaining administrative approval for the connection infrastructure	-	3	3	3
	4.1.2.- Construction delays in the power connection infrastructure	3	-	3	3
	4.1.3.- Delays in obtaining PV plant Start-up Act	3	3	-	3
	4.1.4.- Delays in the agreement signature with REE and CNMC	3	3	3	-
	SUB-GROUP 4.2.- URBAN LICENSES	4.2.1.- Delays in obtaining the Local Body Approval	4.2.2.- Delays in obtaining approval of the environmental impact	4.2.3.- Delays in obtaining the construction license
	4.2.1.- Delays in obtaining the Local Body Approval	-	3	3
	4.2.2.- Delays in obtaining approval of the environmental impact	3	-	3
	4.2.3.- Delays in obtaining the construction license	3	3	-
	SUB-GROUP 5.1.- LEGAL ISSUES	5.1.1.- Specific legislation changes	5.1.2.- General legislation changes
	5.1.1.- Specific legislation changes	-	3
	5.1.2.- General legislation changes	3	-
	SUB-GROUP 5.2.- CONNECTION TO THE ELECTRIC GRID	5.2.1.- Legislative changes in the Administrative Authorization of the power connection infrastructure	5.2.2.- Legislative changes in the Start-up Act permits	5.2.3.- Obtaining the electrical registration for production facilities
	5.2.1.- Legislative changes in the Administrative Authorization of the power connection infrastructure	-	3	3
	5.2.2.- Legislative changes in the Start-up Act permits	3	-	3
	5.2.3.- Obtaining the electrical registration for production facilities	3	3	-
	SUB-GROUP 5.3.- URBAN LICENSES	5.3.1.- Legislative changes in the Local Body Approval	5.3.2.- Legislative changes in the Environmental Impact Approval	5.3.3.- Legislative changes in the Construction License
	5.3.1.- Legislative changes in the Local Body Approval	-	3	3
	5.3.2.- Legislative changes in the Environmental Impact Approval	3	-	3
	5.3.3.- Legislative changes in the Construction License	3	3	-
	SUB-GROUP 6.1.- PLANT EXPLOITATION	6.1.1.- Theft	6.1.2.- Vandalism	6.1.3.- Terrorism
	6.1.1.- Theft	-	3	3
	6.1.2.- Vandalism	3	-	3
	6.1.3.- Terrorism	3	3	-
	SUB-GROUP 6.2.- SOCIAL IMPACT	6.2.1.- Social consequences resulting from land acquisition	6.2.2.- Social acceptance
	6.2.1.- Social consequences resulting from land acquisition	-	3
	6.2.2.- Social acceptance	3	-
	COMPARATIVE ESTIMATION OF THE SUB-GROUPS PROBABILITY
	1.- Political Risks	SUB-GROUP 1.1.- MACROECONOMICS	SUB-GROUP 1.2- URBAN LICENSES
	SUB-GROUP 1.1.- MACROECONOMICS	-	3
	SUB-GROUP 1.2- URBAN LICENSES	3	-
	2.- Technical Risks	SUB-GROUP 2.1.- PLANT LOCATION	SUBGRUPO 2.2.- TECHNOLOGY
	SUB-GROUP 2.1.- PLANT LOCATION	-	3
	SUBGRUPO 2.2.- TECHNOLOGY	3	-
	3.- Economic Risks	SUB-GROUP 3.1.- PLANT EXPLOITATION	SUB-GROUP 3.2.- PLANT LOCATION	SUB-GROUP 3.3.- START-UP PERMITS	SUB-GROUP 3.4.- TECHNOLOGY	SUB-GROUP 3.5.- MACROECONOMICS
	SUB-GROUP 3.1.- PLANT EXPLOITATION	-	3	3	3	3
	SUB-GROUP 3.2.- PLANT LOCATION	3	-	3	3	3
	SUB-GROUP 3.3.- START-UP PERMITS	3	3	-	3	3
	SUB-GROUP 3.4.- TECHNOLOGY	3	3	3	-	3
	SUB-GROUP 3.5.- MACROECONOMICS	3	3	3	3	-
	4.- Time delay risks	SUB-GROUP 4.1.- CONNECTION TO THE ELECTRIC GRID	SUB-GROUP 4.2.- URBAN LICENSES
	SUB-GROUP 4.1.- CONNECTION TO THE ELECTRIC GRID	-	3
	SUB-GROUP 4.2.- URBAN LICENSES	3	-
	5.- Legal Risks	SUB-GROUP 5.1.- LEGAL ISSUES	SUB-GROUP 5.2.- CONNECTION TO THE ELECTRIAL GRID	SUB-GROUP 5.3.- URBAN LICENSES
	SUB-GROUP 5.1.- LEGAL ISSUES	-	3	3
	SUB-GROUP 5.2.- CONNECTION TO THE ELECTRIAL GRID	3	-	3
	SUB-GROUP 5.3.- URBAN LICENSES	3	3	-
	6.- Social Risks	SUB-GROUP 6.1.- PLANT EXPLOITATION	SUB-GROUP 6.2.- SOCIAL IMPACT
	SUB-GROUP 6.1.- PLANT EXPLOITATION	-	3
	SUB-GROUP 6.2.- SOCIAL IMPACT	3	-
	COMPARATIVE ESTIMATION OF THE GROUPS PROBABILITY
		1.- Political risks	2.- Technical risks	3.- Economic risks	4.- Time delay risks	5.- Legal risks	6.- Social risks
	1.- Political risks	-	3	3	3	3	3
	2.- Technical risks	3	-	3	3	3	3
	3.- Economic risks	3	3	-	3	3	3
	4.- Time delay risks	3	3	3	-	3	3
	5.- Legal risks	3	3	3	3	-	3
	6.- Social risks	3	3	3	3	3	-

## Sheet: RiskSerializationData
9	0
0
#REF!	TRUE	0	1	GF1_rK0qDwEADAD5AAwjACYAOwBsAIAAgQCNAJkA0wD1AO8AKgD//wAAAAAAAQQAAAAAB0dlbmVyYWwAAAABK0UxIC8gMS4xLjEuLSBOaXZlbCBkZSBlc3RhYmlsaWRhZCBwb2zDrXRpY2EBAAEBEAACAAEKU3RhdGlzdGljcwMBAQD/AQEBAQEAAQEBAAIAAQEBAQEAAQEBAAIAAZ0AAjIAK0UxIC8gMS4xLjEuLSBOaXZlbCBkZSBlc3RhYmlsaWRhZCBwb2zDrXRpY2EAAC8BAgACANsA5QABAQIBmpmZmZmZqT8AAGZmZmZmZu4/AAAFAAEBAQABAQEA	1	0	0		>75%	<25%	>90%																					#REF!	267	1	FALSE	TRUE	0	FALSE	#NAME?
#REF!	TRUE	0	1	GF1_rK0qDwEADAC/AAwjACYAOwBPAGMAZABwAHwAmQC7ALUAKgD//wAAAAAAAQQAAAAAB0dlbmVyYWwAAAABDlJEMS4xLjEgLyBFQzE2AQABARAAAgABClN0YXRpc3RpY3MDAQEA/wEBAQEBAAEBAQACAAEBAQEBAAEBAQACAAGAAAIVAA5SRDEuMS4xIC8gRUMxNgAALwECAAIAoQCrAAEBAgGamZmZmZmpPwAAZmZmZmZm7j8AAAUAAQEBAAEBAQA=	1	0	0		>75%	<25%	>90%																					#REF!	272	1	FALSE	TRUE	0	FALSE	#NAME?
#REF!	TRUE	0	1	GF1_rK0qDwEADAD7AAwjACYAOwBtAIEAggCOAJoA1QD3APEAKgD//wAAAAAAAQQAAAAAB0dlbmVyYWwAAAABLDEuMS4xLi0gTml2ZWwgZGUgZXN0YWJpbGlkYWQgcG9sw610aWNhIC8gT1JGAQABARAAAgABClN0YXRpc3RpY3MDAQEA/wEBAQEBAAEBAQACAAEBAQEBAAEBAQACAAGeAAIzACwxLjEuMS4tIE5pdmVsIGRlIGVzdGFiaWxpZGFkIHBvbMOtdGljYSAvIE9SRgAALwECAAIA3QDnAAEBAgGamZmZmZmpPwAAZmZmZmZm7j8AAAUAAQEBAAEBAQA=	1	0	0		>75%	<25%	>90%																					#REF!	900	1	FALSE	TRUE	0	FALSE	#NAME?
#REF!	TRUE	0	1	GF1_rK0qDwEADAADAQwjACYAOwBxAIUAhgCSAJ4A3QD/APkAKgD//wAAAAAAAQQAAAAAB0dlbmVyYWwAAAABMDEuMS4xLi0gTml2ZWwgZGUgZXN0YWJpbGlkYWQgcG9sw610aWNhIC8gUkFOS0lORwEAAQEQAAIAAQpTdGF0aXN0aWNzAwEBAP8BAQEBAQABAQEAAgABAQEBAQABAQEAAgABogACNwAwMS4xLjEuLSBOaXZlbCBkZSBlc3RhYmlsaWRhZCBwb2zDrXRpY2EgLyBSQU5LSU5HAAAvAQIAAgDlAO8AAQECAZqZmZmZmak/AABmZmZmZmbuPwAABQABAQEAAQEBAA==	1	0	0		>75%	<25%	>90%																					#REF!	901	1	FALSE	TRUE	0	FALSE	#NAME?
#REF!	TRUE	0	1	GF1_rK0qDwEADADrAAwjACYAOwBlAHkAegCGAJIAxQDnAOEAKgD//wAAAAAAAQQAAAAAB0dlbmVyYWwAAAABJDYuMi4yLi0gQWNlcHRhY2nDs24gc29jaWFsIC8gUkFOS0lORwEAAQEQAAIAAQpTdGF0aXN0aWNzAwEBAP8BAQEBAQABAQEAAgABAQEBAQABAQEAAgABlgACKwAkNi4yLjIuLSBBY2VwdGFjacOzbiBzb2NpYWwgLyBSQU5LSU5HAAAvAQIAAgDNANcAAQECAZqZmZmZmak/AABmZmZmZmbuPwAABQABAQEAAQEBAA==	1	0	0		>75%	<25%	>90%																					#REF!	1009	1	FALSE	TRUE	0	FALSE	#NAME?
0	FALSE	1	1	GF1_rK0qDwEADADwAAwjACYAOwBqAH4AfwCLAJcAygDsAOYAKgD//wAAAAAAAQQAAAAAB0dlbmVyYWwAAAABB0NSSVRJQ08BIkNvbXBhcmFjacOzbiBjb24gVHJpYW5nKDAsODswLDk7MSkBARAAAgABClN0YXRpc3RpY3MDAQEA/wEBAQEBAAEBAQACAAEBAQEBAAEBAQACAAKeAAKwAAAOAAdDUklUSUNPAAAvAQIAAgAYABFUcmlhbmcoMCw4OzAsOTsxKQEBJQECANIA3AABAQIBmpmZmZmZqT8AAGZmZmZmZu4/AAAFAAEBAQABAQEA	2	0	0																									0	1	1	FALSE	FALSE	1	FALSE	#NAME?	0	1	1	TRUE	FALSE	1	TRUE	#NAME?
0	FALSE	1	1	GF1_rK0qDwEADAAPAQwjACYAOwBnAHsAfACIAJQA6QALAQUBKgD//wAAAAAAAQQAAAAAB0dlbmVyYWwAAAABBEFMVEEBIkNvbXBhcmFjacOzbiBjb24gVHJpYW5nKDAsNzswLDk7MSkBARAAAgABClN0YXRpc3RpY3MDAQEA/wEBAQEBAAEBAQACAAEBAQEBAAEBAQACAAShAAKwAADKAALaAAILAARBTFRBAAAvAQIAAgAYABFUcmlhbmcoMCw3OzAsOTsxKQEBJQECAAwABU1FRElBAQJPAQIAAgALAARCQUpBAQOMAQIAAgDxAPsAAQECAZqZmZmZmak/AABmZmZmZmbuPwAABQABAQEAAQEBAA==	4	0	0																									0	2	1	FALSE	FALSE	1	FALSE	#NAME?	0	2	1	TRUE	FALSE	1	TRUE	#NAME?	0	4
0	FALSE	1	1	GF1_rK0qDwEADABMAQwjACYAOwBrAH8AgACMAJgAJgFIAUIBKgD//wAAAAAAAQQAAAAAB0dlbmVyYWwAAAABBVNFUklPASVDb21wYXJhY2nDs24gY29uIFRyaWFuZygwLDY7MCw3NTswLDkpAQEQAAIAAQpTdGF0aXN0aWNzAwEBAP8BAQEBAQABAQEAAgABAQEBAQABAQEAAgAGqwACuwAA2AAC6gAC/QACDQECDAAFU0VSSU8AAC8BAgACABsAFFRyaWFuZygwLDY7MCw3NTswLDkpAQElAQIADgAHQ1JJVElDTwECTwECAAIADwAITU9ERVJBRE8BA4wBAgACAAwABU1FTk9SAQRMAQIAAgAVAA5JTlNJR05JRklDQU5URQEFOQECAAIALgE…	6	0	0																									0	3	1	FALSE	FALSE	1	FALSE	#NAME?	0	3	1	TRUE	FALSE	1	TRUE	#NAME?	0	1
#REF!	FALSE	1	1	GF1_rK0qDwEADACmAQwjACYAOwB3AIsAjACYAKQAgAGiAZwBKgD//wAAAAAAAQQAAAAAB0dlbmVyYWwAAAABFDYuMi4tIEltcGFjdG8gc29jaWFsASJDb21wYXJhY2nDs24gY29uIFRyaWFuZygwOzA7MCwxMjUpAQEQAAIAAQpTdGF0aXN0aWNzAwEBAP8BAQEBAQABAQEAAgABAQEBAQABAQEAAgAKwwAC4gAA/AACIQECNwECRAECUAECXAECaAECdAECGwAUNi4yLi0gSW1wYWN0byBzb2NpYWwAAC8BAgACABgAEVRyaWFuZygwOzA7MCwxMjUpAQElAQIAIQAaNi4yLjIuLSBBY2VwdGFjacOzbiBzb2NpYWwBAk8BAgACABIAC0RFU0N…	10	0	0																									#REF!	9	1	FALSE	FALSE	1	FALSE	#NAME?	#REF!	9	1	TRUE	FALSE	1	TRUE	#NAME?	#REF!	10
0
FALSE	13440	6215	7050	100
FALSE	13440	6215	7050	500
FALSE	13440	6215	7050	1000
FALSE	13440	6215	7050	1500
FALSE	13440	6215	7050	2000
0
0	FALSE	FALSE	10	0,95	1
[truncated: 62 more columns]

## Sheet: SCOPE IMPACT
	ESTIMATING THE PROJECT RISKS IMPACT ON THE SCOPE
	ESTIMATING THE PROJECT RISKS IMPACT ON THE SCOPE	GROUP	SUB-GROUP	RISK	DESCRIPTION	IMPACTO																		IMPACT SCALE
		1.- POLITICAL RISKS	1.1.- Macroeconomics	1.1.1.- Level of political stability	Government stability	3																		CRITICAL
				1.1.2.- The change in energy policy	Assessment of the risk associated with energy policy changes introduced by public administrations	3																		SERIOUS
			1.2- Urban licenses	1.2.1.- Approval of the Local Body	Political risk understood as the level of the interest in the project by the Town Mayor. Project approval is riskier if the tevel of interest is low. By contrast, projects of great interest are more likely to be approved.	3																		MODERATE
				1.2.2.- Obtainig the construction license	Assessment of the associated risk with the interest of the City Council to grant the license. It is a political risk as the City Council may consider the project of a higher or lower priority.	3																		MINOR
		GROUP	SUB-GROUP	RISK	DESCRIPTION	IMPACTO																		NEGLIGIBLE
		2.- TECHNICAL RISKS	2.1.- Plant location	2.1.1.- Technological climate change adequacy	Human activities may cause climate changes. This generates uncertainty when deciding the most suitable technology to use as the project should have a useful ife of at least 25 years, alongwhich significant climate changesmay occur.	3
				2.1.2.- Flood and storm risks	Assessment of flood and storm risks in the area where the PV power plant is to be built.	3
				2.1.3.- Estimation of effective solar radiation	There is always an error index in the estimates of solar radiation, which adds uncertainty to the project. The availability of historical statistical data of the area permits prioritizing among possible plant sites.	3
				2.1.4.- Earthworks	Risk of higher or lower technical problems associated with land levelling.	3
				2.1.5.- Geotechnical study	Assessment of the risk associated with the geotechnical problems.	3
			2.2.- PV Technology	2.2.1.- New PV solar power systems	Assessment of the risk in the development of new technologies.	3
				2.2.2.- PV cell selection	The inadequate selection of the solar panels may generate great losses. The type of solar panels will depend on the plant site.	3
				2.2.3.- Inverters selection	Assessment of the risk associated with the selection of the inverters.	3
				2.2.4.- Selection of support pannel structure	A good design and the correct choice of material of the support structure of solar panels can increase the durability of the installation and maintenance costs decrease throughout its life.	3
				2.2.5.- Connection to the electric grid	The connection to the electric grid requires accurate technical control systems.	3
				2.2.6.- Alternative power generation systems	Assessment of the risk associated with the development of new power generation systems in the site of the project, which may make public administrations reluctant to support PV.	3
		GROUP	SUB-GROUP	RISK	DESCRIPTION	IMPACTO
		3.- ECONOMIC RISKS	3.1.- Plant exploitation	3.1.1.- Plant operation cost	Assessment of the risk of higher or lower operational costs.	3
				3.1.2.- Corrective maintenance costs	Assessment of the risk of higher or lower plant maintenance costs.	3
				3.1.3.- Prevention of maintenance costs	Assessment of the risk of higher or lower preventive maintenance costs.	3
				3.1.4.- Performance losses	Assessment of the risk of not adequately considering PV plant performance losses. This can reduce plant profitability.	3
			3.2.- Plant location	3.2.1.- Errors in estimating the effective solar radiation energy	Assessment of the possible errors in the estimates of effective solar radiation hours. A lack of consistency in the estimation of effective solar radiation hours will negatively affect PV plant profitability.	3
				3.2.2.- Revenue estimation due to the climate change	Climate change may significantly affect the estimates of PV plant profitability.	3
				3.2.3.- Earthworks resources	Risk of extra expenses associated with the corrective measures for land levelling.	3
				3.2.4.- Flood prevention works	Assessment of the risk of extra expenses due to problems associated with flood risks.	3
				3.2.5.- Solution of geotechnical problems	Assessment of the risk of extra expenses due to problems of geotechnical nature.	3
			3.3.- Start-up permits	3.3.1.- Connection to the electric grid costs	The agreement with the power supply company involves certain costs that may vary depending on the characteristics of the power connection system.	3
				3.3.2.- Agreement costs with landowners	Assessment of land owners willingness to sign an agreement with the land owner.	3
				3.3.3.- Possibility of constructing the power connection infrastructure	The connection point to the transport line is the Power Company’s responsibility. Usually the company fixes the connection point that best fits its interests. Therefore, the costs of constructing the power connection infrastruture must be estimated.	3
				3.3.4.- Construction license	Assessment of the risk associated with possible City Council requirements to obtain the construction license.	3
			3.4.- Technology	3.4.1.- Costs due to the inadequate PV cell selection	Evaluation of the costs associated with a bad choice of the photovoltaic panel.	3
				3.4.2.- Costs due to inadequate inverter selection	Evaluation of the costs associated with a bad choice of the photovoltaic inverter.	3
				3.4.3.- Costs due to lack of consistency in the selection of support panels	Evaluation of the costs associated with the repair and/or replacement of the support structure of the photovoltaic panels.	3
			3.5.- Macroeconomics	3.5.1.- Bank financing	Assessment of the risk for obtaining bank financing for the project.	3
				3.5.2.- Changes in power demand	Changes in power demand may affect the estimates of plant profitability.	3
				3.5.3.- Inflation	Influence of the inflation rate on the project cash-flow over the PV plant lifespan.	3
				3.5.4.- Changes in energy prices	Assessment of whether there is any risk of energy prices varying during the PV plant lifespan.	3
		GROUP	SUB-GROUP	RISK	DESCRIPTION	IMPACTO
		4.- TIME DELAY RISKS	4.1.- Connection to the electric grid	4.1.1.- Delays in obtaining administrative approval for the connection infrastructure	Risk of delays in the construction of the connection infrastructure to the grid.	3
				4.1.2.- Construction delays in the power connection infrastructure	Risk of delays when obtaining the administrative authorization of the infrastructure of connection with the electric grid.	3
				4.1.3.- Delays in obtaining PV plant Start-up Act	Evaluation of the risk of delays in obtaining the plant start-up act.	3
				4.1.4.- Delays in the agreement signature with REE and CNMC	Risk of delays in the drafting and signing of the contracts for access to the network with REE and the sale of the energy generated with the CNMC.	3
			4.2.- Urban licenses	4.2.1.- Delays in obtaining the Local Body Approval	Evaluation of the administrative delays associated with the approval of the project by the city Council.	3
				4.2.2.- Delays in obtaining approval of the environmental impact	Evaluation of the administrative delays associated with the approval of the project's environmental impact assessment.	3
				4.2.3.- Delays in obtaining the construction license	Evaluation of the administrative delays associated with the construction license.	3
		GROUP	SUB-GROUP	RISK	DESCRIPTION	IMPACTO
		5.- LEGAL RISKS	5.1.- Legal issues	5.1.1.- Specific legislation changes	Assessment of the risk of legislative changes that may affect the General Administration incentives to renewable energies.	3
				5.1.2.- General legislation changes	Evaluation of the change risk of the general legislation, both technical and administrative.	3
			5.2.- Connection to the electric grid	5.2.1.- Legislative changes in the Administrative Authorization of the power connection infrastructure	The power connection infraestructure requires an Administrative Authorization regulated by the local governments that may vary from one regional state to another.	3
				5.2.2.- Legislative changes in the Start-up Act permits	The Start-up Act is given during the last stages of project execution, just before plant exploitation. It is issued by the Local Authorities, which involves certain risks as the regulations may vary from one regional state to another.	3
				5.2.3.- Obtaining the electrical registration for production facilities	Evaluation of the risk of changes in the legislation of the RAIPEE, which depends on the regional administrations.	3
			5.3.- Urban licenses	5.3.1.- Legislative changes in the Local Body Approval	Risk assessment of change in municipal urban regulations.	3
				5.3.2.- Legislative changes in the Environmental Impact Approval	Risk assessment of change in the environmental impact law.	3
				5.3.3.- Legislative changes in the Construction License	Evaluation of the risk of legislative changes for the granting of the construction license.	3
		GROUP	SUB-GROUP	RISK	DESCRIPTION	IMPACTO
		6.- SOCIAL RISKS	6.1.- Plant exploitation	6.1.1.- Theft	Assessment of theft from the power plant site.	3
				6.1.2.- Vandalism	Assessment of vandalism to the power plant facilities.	3
				6.1.3.- Terrorism	Risk of terrorist attacks on electrical power production facilities.	3
			6.2.- Social impact	6.2.1.- Social consequences resulting from land acquisition	Assessment of the risk of social disapproval, which may impede project execution.	3
				6.2.2.- Social acceptance	Impact of the scheme on local community who use the lands	3
	COMPARATIVE ESTIMATION OF RISKS IMPACT ON THE SCOPE
	SUB-GROUP 1.1.- MACROECONOMICS	1.1.1.- Level of political stability	1.1.2.- The change in energy policy																					COMPARATIVE SCALE OF IMPACT ON THE SCOPE
	1.1.1.- Level of political stability	-	3																					VERY MUCH MORE
	1.1.2.- The change in energy policy	3	-																					MUCH MORE
																								MORE
	SUB-GROUP 1.2- URBAN LICENSES	1.2.1.- Approval of the Local Body	1.2.2.- Obtainig the construction license																					BIT MORE
	1.2.1.- Approval of the Local Body	-	3																					SAME
	1.2.2.- Obtainig the construction license	3	-																					BIT LESS
																								LESS
	SUB-GROUP 2.1.- PLANT LOCATION	2.1.1.- Technological climate change adequacy	2.1.2.- Flood and storm risks	2.1.3.- Estimation of effective solar radiation	2.1.4.- Earthworks	2.1.5.- Geotechnical study																		MUCH LESS
	2.1.1.- Technological climate change adequacy	-	3	3	3	3																		VERY MUCH LESS
	2.1.2.- Flood and storm risks	3	-	3	3	3
	2.1.3.- Estimation of effective solar radiation	3	3	-	3	3
	2.1.4.- Earthworks	3	3	3	-	3
	2.1.5.- Geotechnical study	3	3	3	3	-
	SUB-GROUP 2.2.- PV TECHNOLOGY	2.2.1.- New PV solar power systems	2.2.2.- PV cell selection	2.2.3.- Inverters selection	2.2.4.- Selection of support pannel structure	2.2.5.- Connection to the electric grid	2.2.6.- Alternative power generation systems
	2.2.1.- New PV solar power systems	-	3	3	3	3	3
	2.2.2.- PV cell selection	3	-	3	3	3	3
	2.2.3.- Inverters selection	3	3	-	3	3	3
	2.2.4.- Selection of support pannel structure	3	3	3	-	3	3
	2.2.5.- Connection to the electric grid	3	3	3	3	-	3
	2.2.6.- Alternative power generation systems	3	3	3	3	3	-
	SUB-GROUP 3.1.- PLANT EXPLOITATION	3.1.1.- Plant operation cost	3.1.2.- Corrective maintenance costs	3.1.3.- Prevention of maintenance costs	3.1.4.- Performance losses
	3.1.1.- Plant operation cost	-	3	3	3
	3.1.2.- Corrective maintenance costs	3	-	3	3
	3.1.3.- Prevention of maintenance costs	3	3	-	3
	3.1.4.- Performance losses	3	3	3	-
	SUB-GROUP 3.2.- PLANT LOCATION	3.2.1.- Errors in estimating the effective solar radiation energy	3.2.2.- Revenue estimation due to the climate change	3.2.3.- Earthworks resources	3.2.4.- Flood prevention works	3.2.5.- Solution of geotechnical problems
	3.2.1.- Errors in estimating the effective solar radiation energy	-	3	3	3	3
	3.2.2.- Revenue estimation due to the climate change	3	-	3	3	3
	3.2.3.- Earthworks resources	3	3	-	3	3
	3.2.4.- Flood prevention works	3	3	3	-	3
	3.2.5.- Solution of geotechnical problems	3	3	3	3	-
	SUB-GROUP 3.3.- START-UP PERMITS	3.3.1.- Connection to the electric grid costs	3.3.2.- Agreement costs with landowners	3.3.3.- Possibility of constructing the power connection infrastructure	3.3.4.- Construction license
	3.3.1.- Connection to the electric grid costs	-	3	3	3
	3.3.2.- Agreement costs with landowners	3	-	3	3
	3.3.3.- Possibility of constructing the power connection infrastructure	3	3	-	3
	3.3.4.- Construction license	3	3	3	-
	SUB-GROUP 3.4.- TECHNOLOGY	3.4.1.- Costs due to the inadequate PV cell selection	3.4.2.- Costs due to inadequate inverter selection	3.4.3.- Costs due to lack of consistency in the selection of support panels
	3.4.1.- Costs due to the inadequate PV cell selection	-	3	3
	3.4.2.- Costs due to inadequate inverter selection	3	-	3
	3.4.3.- Costs due to lack of consistency in the selection of support panels	3	3	-
	SUB-GROUP 3.5.- MACROECONOMICS	3.5.1.- Bank financing	3.5.2.- Changes in power demand	3.5.3.- Inflation	3.5.4.- Changes in energy prices
	3.5.1.- Bank financing	-	3	3	3
	3.5.2.- Changes in power demand	3	-	3	3
	3.5.3.- Inflation	3	3	-	3
	3.5.4.- Changes in energy prices	3	3	3	-
	SUB-GROUP 4.1.- CONNECTION TO THE ELECTRIC GRID	4.1.1.- Delays in obtaining administrative approval for the connection infrastructure	4.1.2.- Construction delays in the power connection infrastructure	4.1.3.- Delays in obtaining PV plant Start-up Act	4.1.4.- Delays in the agreement signature with REE and CNMC
	4.1.1.- Delays in obtaining administrative approval for the connection infrastructure	-	3	3	3
	4.1.2.- Construction delays in the power connection infrastructure	3	-	3	3
	4.1.3.- Delays in obtaining PV plant Start-up Act	3	3	-	3
	4.1.4.- Delays in the agreement signature with REE and CNMC	3	3	3	-
	SUB-GROUP 4.2.- URBAN LICENSES	4.2.1.- Delays in obtaining the Local Body Approval	4.2.2.- Delays in obtaining approval of the environmental impact	4.2.3.- Delays in obtaining the construction license
	4.2.1.- Delays in obtaining the Local Body Approval	-	3	3
	4.2.2.- Delays in obtaining approval of the environmental impact	3	-	3
	4.2.3.- Delays in obtaining the construction license	3	3	-
	SUB-GROUP 5.1.- LEGAL ISSUES	5.1.1.- Specific legislation changes	5.1.2.- General legislation changes
	5.1.1.- Specific legislation changes	-	3
	5.1.2.- General legislation changes	3	-
	SUB-GROUP 5.2.- CONNECTION TO THE ELECTRIC GRID	5.2.1.- Legislative changes in the Administrative Authorization of the power connection infrastructure	5.2.2.- Legislative changes in the Start-up Act permits	5.2.3.- Obtaining the electrical registration for production facilities
	5.2.1.- Legislative changes in the Administrative Authorization of the power connection infrastructure	-	3	3
	5.2.2.- Legislative changes in the Start-up Act permits	3	-	3
	5.2.3.- Obtaining the electrical registration for production facilities	3	3	-
	SUB-GROUP 5.3.- URBAN LICENSES	5.3.1.- Legislative changes in the Local Body Approval	5.3.2.- Legislative changes in the Environmental Impact Approval	5.3.3.- Legislative changes in the Construction License
	5.3.1.- Legislative changes in the Local Body Approval	-	3	3
	5.3.2.- Legislative changes in the Environmental Impact Approval	3	-	3
	5.3.3.- Legislative changes in the Construction License	3	3	-
	SUB-GROUP 6.1.- PLANT EXPLOITATION	6.1.1.- Theft	6.1.2.- Vandalism	6.1.3.- Terrorism
	6.1.1.- Theft	-	3	3
	6.1.2.- Vandalism	3	-	3
	6.1.3.- Terrorism	3	3	-
	SUB-GROUP 6.2.- SOCIAL IMPACT	6.2.1.- Social consequences resulting from land acquisition	6.2.2.- Social acceptance
	6.2.1.- Social consequences resulting from land acquisition	-	3
	6.2.2.- Social acceptance	3	-
	COMPARATIVE ESTIMATION OF SUB-GROUPS IMPACT ON THE SCOPE
	1.- Political Risks	SUB-GROUP 1.1.- MACROECONOMICS	SUB-GROUP 1.2- URBAN LICENSES
	SUB-GROUP 1.1.- MACROECONOMICS	-	3
	SUB-GROUP 1.2- URBAN LICENSES	3	-
	2.- Technical Risks	SUB-GROUP 2.1.- PLANT LOCATION	SUBGRUPO 2.2.- TECHNOLOGY
	SUB-GROUP 2.1.- PLANT LOCATION	-	3
	SUBGRUPO 2.2.- TECHNOLOGY	3	-
	3.- Economic Risks	SUB-GROUP 3.1.- PLANT EXPLOITATION	SUB-GROUP 3.2.- PLANT LOCATION	SUB-GROUP 3.3.- START-UP PERMITS	SUB-GROUP 3.4.- TECHNOLOGY	SUB-GROUP 3.5.- MACROECONOMICS
	SUB-GROUP 3.1.- PLANT EXPLOITATION	-	3	3	3	3
	SUB-GROUP 3.2.- PLANT LOCATION	3	-	3	3	3
	SUB-GROUP 3.3.- START-UP PERMITS	3	3	-	3	3
	SUB-GROUP 3.4.- TECHNOLOGY	3	3	3	-	3
	SUB-GROUP 3.5.- MACROECONOMICS	3	3	3	3	-
	4.- Time delay risks	SUB-GROUP 4.1.- CONNECTION TO THE ELECTRIC GRID	SUB-GROUP 4.2.- URBAN LICENSES
	SUB-GROUP 4.1.- CONNECTION TO THE ELECTRIC GRID	-	3
	SUB-GROUP 4.2.- URBAN LICENSES	3	-
	5.- Legal Risks	SUB-GROUP 5.1.- LEGAL ISSUES	SUB-GROUP 5.2.- CONNECTION TO THE ELECTRIAL GRID	SUB-GROUP 5.3.- URBAN LICENSES
	SUB-GROUP 5.1.- LEGAL ISSUES	-	3	3
	SUB-GROUP 5.2.- CONNECTION TO THE ELECTRIAL GRID	3	-	3
	SUB-GROUP 5.3.- URBAN LICENSES	3	3	-
	6.- Social Risks	SUB-GROUP 6.1.- PLANT EXPLOITATION	SUB-GROUP 6.2.- SOCIAL IMPACT
	SUB-GROUP 6.1.- PLANT EXPLOITATION	-	3
	SUB-GROUP 6.2.- SOCIAL IMPACT	3	-
	COMPARATIVE ESTIMATION OF GROUPS IMPACT ON THE SCOPE
		1.- Political risks	2.- Technical risks	3.- Economic risks	4.- Time delay risks	5.- Legal risks	6.- Social risks
	1.- Political risks	-	3	3	3	3	3
	2.- Technical risks	3	-	3	3	3	3
	3.- Economic risks	3	3	-	3	3	3
	4.- Time delay risks	3	3	3	-	3	3
	5.- Legal risks	3	3	3	3	-	3
	6.- Social risks	3	3	3	3	3	-

## Sheet: COST IMPACT
	ESTIMATING THE PROJECT RISKS IMPACT ON THE COSTS
	ESTIMATING THE PROJECT RISKS IMPACT ON THE COSTS	GROUP	SUB-GROUP	RISK	DESCRIPTION	IMPACTO																		IMPACT SCALE
		1.- POLITICAL RISKS	1.1.- Macroeconomics	1.1.1.- Level of political stability	Government stability	3																		CRITICAL
				1.1.2.- The change in energy policy	Assessment of the risk associated with energy policy changes introduced by public administrations	3																		SERIOUS
			1.2- Urban licenses	1.2.1.- Approval of the Local Body	Political risk understood as the level of the interest in the project by the Town Mayor. Project approval is riskier if the tevel of interest is low. By contrast, projects of great interest are more likely to be approved.	3																		MODERATE
				1.2.2.- Obtainig the construction license	Assessment of the associated risk with the interest of the City Council to grant the license. It is a political risk as the City Council may consider the project of a higher or lower priority.	3																		MINOR
		GROUP	SUB-GROUP	RISK	DESCRIPTION	IMPACTO																		NEGLIGIBLE
		2.- TECHNICAL RISKS	2.1.- Plant location	2.1.1.- Technological climate change adequacy	Human activities may cause climate changes. This generates uncertainty when deciding the most suitable technology to use as the project should have a useful ife of at least 25 years, alongwhich significant climate changesmay occur.	3
				2.1.2.- Flood and storm risks	Assessment of flood and storm risks in the area where the PV power plant is to be built.	3
				2.1.3.- Estimation of effective solar radiation	There is always an error index in the estimates of solar radiation, which adds uncertainty to the project. The availability of historical statistical data of the area permits prioritizing among possible plant sites.	3
				2.1.4.- Earthworks	Risk of higher or lower technical problems associated with land levelling.	3
				2.1.5.- Geotechnical study	Assessment of the risk associated with the geotechnical problems.	3
			2.2.- PV Technology	2.2.1.- New PV solar power systems	Assessment of the risk in the development of new technologies.	3
				2.2.2.- PV cell selection	The inadequate selection of the solar panels may generate great losses. The type of solar panels will depend on the plant site.	3
				2.2.3.- Inverters selection	Assessment of the risk associated with the selection of the inverters.	3
				2.2.4.- Selection of support pannel structure	A good design and the correct choice of material of the support structure of solar panels can increase the durability of the installation and maintenance costs decrease throughout its life.	3
				2.2.5.- Connection to the electric grid	The connection to the electric grid requires accurate technical control systems.	3
				2.2.6.- Alternative power generation systems	Assessment of the risk associated with the development of new power generation systems in the site of the project, which may make public administrations reluctant to support PV.	3
		GROUP	SUB-GROUP	RISK	DESCRIPTION	IMPACTO
		3.- ECONOMIC RISKS	3.1.- Plant exploitation	3.1.1.- Plant operation cost	Assessment of the risk of higher or lower operational costs.	3
				3.1.2.- Corrective maintenance costs	Assessment of the risk of higher or lower plant maintenance costs.	3
				3.1.3.- Prevention of maintenance costs	Assessment of the risk of higher or lower preventive maintenance costs.	3
				3.1.4.- Performance losses	Assessment of the risk of not adequately considering PV plant performance losses. This can reduce plant profitability.	3
			3.2.- Plant location	3.2.1.- Errors in estimating the effective solar radiation energy	Assessment of the possible errors in the estimates of effective solar radiation hours. A lack of consistency in the estimation of effective solar radiation hours will negatively affect PV plant profitability.	3
				3.2.2.- Revenue estimation due to the climate change	Climate change may significantly affect the estimates of PV plant profitability.	3
				3.2.3.- Earthworks resources	Risk of extra expenses associated with the corrective measures for land levelling.	3
				3.2.4.- Flood prevention works	Assessment of the risk of extra expenses due to problems associated with flood risks.	3
				3.2.5.- Solution of geotechnical problems	Assessment of the risk of extra expenses due to problems of geotechnical nature.	3
			3.3.- Start-up permits	3.3.1.- Connection to the electric grid costs	The agreement with the power supply company involves certain costs that may vary depending on the characteristics of the power connection system.	3
				3.3.2.- Agreement costs with landowners	Assessment of land owners willingness to sign an agreement with the land owner.	3
				3.3.3.- Possibility of constructing the power connection infrastructure	The connection point to the transport line is the Power Company’s responsibility. Usually the company fixes the connection point that best fits its interests. Therefore, the costs of constructing the power connection infrastruture must be estimated.	3
				3.3.4.- Construction license	Assessment of the risk associated with possible City Council requirements to obtain the construction license.	3
			3.4.- Technology	3.4.1.- Costs due to the inadequate PV cell selection	Evaluation of the costs associated with a bad choice of the photovoltaic panel.	3
				3.4.2.- Costs due to inadequate inverter selection	Evaluation of the costs associated with a bad choice of the photovoltaic inverter.	3
				3.4.3.- Costs due to lack of consistency in the selection of support panels	Evaluation of the costs associated with the repair and/or replacement of the support structure of the photovoltaic panels.	3
			3.5.- Macroeconomics	3.5.1.- Bank financing	Assessment of the risk for obtaining bank financing for the project.	3
				3.5.2.- Changes in power demand	Changes in power demand may affect the estimates of plant profitability.	3
				3.5.3.- Inflation	Influence of the inflation rate on the project cash-flow over the PV plant lifespan.	3
				3.5.4.- Changes in energy prices	Assessment of whether there is any risk of energy prices varying during the PV plant lifespan.	3
		GROUP	SUB-GROUP	RISK	DESCRIPTION	IMPACTO
		4.- TIME DELAY RISKS	4.1.- Connection to the electric grid	4.1.1.- Delays in obtaining administrative approval for the connection infrastructure	Risk of delays in the construction of the connection infrastructure to the grid.	3
				4.1.2.- Construction delays in the power connection infrastructure	Risk of delays when obtaining the administrative authorization of the infrastructure of connection with the electric grid.	3
				4.1.3.- Delays in obtaining PV plant Start-up Act	Evaluation of the risk of delays in obtaining the plant start-up act.	3
				4.1.4.- Delays in the agreement signature with REE and CNMC	Risk of delays in the drafting and signing of the contracts for access to the network with REE and the sale of the energy generated with the CNMC.	3
			4.2.- Urban licenses	4.2.1.- Delays in obtaining the Local Body Approval	Evaluation of the administrative delays associated with the approval of the project by the city Council.	3
				4.2.2.- Delays in obtaining approval of the environmental impact	Evaluation of the administrative delays associated with the approval of the project's environmental impact assessment.	3
				4.2.3.- Delays in obtaining the construction license	Evaluation of the administrative delays associated with the construction license.	3
		GROUP	SUB-GROUP	RISK	DESCRIPTION	IMPACTO
		5.- LEGAL RISKS	5.1.- Legal issues	5.1.1.- Specific legislation changes	Assessment of the risk of legislative changes that may affect the General Administration incentives to renewable energies.	3
				5.1.2.- General legislation changes	Evaluation of the change risk of the general legislation, both technical and administrative.	3
			5.2.- Connection to the electric grid	5.2.1.- Legislative changes in the Administrative Authorization of the power connection infrastructure	The power connection infraestructure requires an Administrative Authorization regulated by the local governments that may vary from one regional state to another.	3
				5.2.2.- Legislative changes in the Start-up Act permits	The Start-up Act is given during the last stages of project execution, just before plant exploitation. It is issued by the Local Authorities, which involves certain risks as the regulations may vary from one regional state to another.	3
				5.2.3.- Obtaining the electrical registration for production facilities	Evaluation of the risk of changes in the legislation of the RAIPEE, which depends on the regional administrations.	3
			5.3.- Urban licenses	5.3.1.- Legislative changes in the Local Body Approval	Risk assessment of change in municipal urban regulations.	3
				5.3.2.- Legislative changes in the Environmental Impact Approval	Risk assessment of change in the environmental impact law.	3
				5.3.3.- Legislative changes in the Construction License	Evaluation of the risk of legislative changes for the granting of the construction license.	3
		GROUP	SUB-GROUP	RISK	DESCRIPTION	IMPACTO
		6.- SOCIAL RISKS	6.1.- Plant exploitation	6.1.1.- Theft	Assessment of theft from the power plant site.	3
				6.1.2.- Vandalism	Assessment of vandalism to the power plant facilities.	3
				6.1.3.- Terrorism	Risk of terrorist attacks on electrical power production facilities.	3
			6.2.- Social impact	6.2.1.- Social consequences resulting from land acquisition	Assessment of the risk of social disapproval, which may impede project execution.	3
				6.2.2.- Social acceptance	Impact of the scheme on local community who use the lands	3
	COMPARATIVE ESTIMATION OF RISKS IMPACT ON THE COSTS
	SUB-GROUP 1.1.- MACROECONOMICS	1.1.1.- Level of political stability	1.1.2.- The change in energy policy																					COMPARATIVE SCALE OF IMPACT ON THE SCOPE
	1.1.1.- Level of political stability	-	3																					VERY MUCH MORE
	1.1.2.- The change in energy policy	3	-																					MUCH MORE
																								MORE
	SUB-GROUP 1.2- URBAN LICENSES	1.2.1.- Approval of the Local Body	1.2.2.- Obtainig the construction license																					BIT MORE
	1.2.1.- Approval of the Local Body	-	3																					SAME
	1.2.2.- Obtainig the construction license	3	-																					BIT LESS
																								LESS
	SUB-GROUP 2.1.- PLANT LOCATION	2.1.1.- Technological climate change adequacy	2.1.2.- Flood and storm risks	2.1.3.- Estimation of effective solar radiation	2.1.4.- Earthworks	2.1.5.- Geotechnical study																		MUCH LESS
	2.1.1.- Technological climate change adequacy	-	3	3	3	3																		VERY MUCH LESS
	2.1.2.- Flood and storm risks	3	-	3	3	3
	2.1.3.- Estimation of effective solar radiation	3	3	-	3	3
	2.1.4.- Earthworks	3	3	3	-	3
	2.1.5.- Geotechnical study	3	3	3	3	-
	SUB-GROUP 2.2.- PV TECHNOLOGY	2.2.1.- New PV solar power systems	2.2.2.- PV cell selection	2.2.3.- Inverters selection	2.2.4.- Selection of support pannel structure	2.2.5.- Connection to the electric grid	2.2.6.- Alternative power generation systems
	2.2.1.- New PV solar power systems	-	3	3	3	3	3
	2.2.2.- PV cell selection	3	-	3	3	3	3
	2.2.3.- Inverters selection	3	3	-	3	3	3
	2.2.4.- Selection of support pannel structure	3	3	3	-	3	3
	2.2.5.- Connection to the electric grid	3	3	3	3	-	3
	2.2.6.- Alternative power generation systems	3	3	3	3	3	-
	SUB-GROUP 3.1.- PLANT EXPLOITATION	3.1.1.- Plant operation cost	3.1.2.- Corrective maintenance costs	3.1.3.- Prevention of maintenance costs	3.1.4.- Performance losses
	3.1.1.- Plant operation cost	-	3	3	3
	3.1.2.- Corrective maintenance costs	3	-	3	3
	3.1.3.- Prevention of maintenance costs	3	3	-	3
	3.1.4.- Performance losses	3	3	3	-
	SUB-GROUP 3.2.- PLANT LOCATION	3.2.1.- Errors in estimating the effective solar radiation energy	3.2.2.- Revenue estimation due to the climate change	3.2.3.- Earthworks resources	3.2.4.- Flood prevention works	3.2.5.- Solution of geotechnical problems
	3.2.1.- Errors in estimating the effective solar radiation energy	-	3	3	3	3
	3.2.2.- Revenue estimation due to the climate change	3	-	3	3	3
	3.2.3.- Earthworks resources	3	3	-	3	3
	3.2.4.- Flood prevention works	3	3	3	-	3
	3.2.5.- Solution of geotechnical problems	3	3	3	3	-
	SUB-GROUP 3.3.- START-UP PERMITS	3.3.1.- Connection to the electric grid costs	3.3.2.- Agreement costs with landowners	3.3.3.- Possibility of constructing the power connection infrastructure	3.3.4.- Construction license
	3.3.1.- Connection to the electric grid costs	-	3	3	3
	3.3.2.- Agreement costs with landowners	3	-	3	3
	3.3.3.- Possibility of constructing the power connection infrastructure	3	3	-	3
	3.3.4.- Construction license	3	3	3	-
	SUB-GROUP 3.4.- TECHNOLOGY	3.4.1.- Costs due to the inadequate PV cell selection	3.4.2.- Costs due to inadequate inverter selection	3.4.3.- Costs due to lack of consistency in the selection of support panels
	3.4.1.- Costs due to the inadequate PV cell selection	-	3	3
	3.4.2.- Costs due to inadequate inverter selection	3	-	3
	3.4.3.- Costs due to lack of consistency in the selection of support panels	3	3	-
	SUB-GROUP 3.5.- MACROECONOMICS	3.5.1.- Bank financing	3.5.2.- Changes in power demand	3.5.3.- Inflation	3.5.4.- Changes in energy prices
	3.5.1.- Bank financing	-	3	3	3
	3.5.2.- Changes in power demand	3	-	3	3
	3.5.3.- Inflation	3	3	-	3
	3.5.4.- Changes in energy prices	3	3	3	-
	SUB-GROUP 4.1.- CONNECTION TO THE ELECTRIC GRID	4.1.1.- Delays in obtaining administrative approval for the connection infrastructure	4.1.2.- Construction delays in the power connection infrastructure	4.1.3.- Delays in obtaining PV plant Start-up Act	4.1.4.- Delays in the agreement signature with REE and CNMC
	4.1.1.- Delays in obtaining administrative approval for the connection infrastructure	-	3	3	3
	4.1.2.- Construction delays in the power connection infrastructure	3	-	3	3
	4.1.3.- Delays in obtaining PV plant Start-up Act	3	3	-	3
	4.1.4.- Delays in the agreement signature with REE and CNMC	3	3	3	-
	SUB-GROUP 4.2.- URBAN LICENSES	4.2.1.- Delays in obtaining the Local Body Approval	4.2.2.- Delays in obtaining approval of the environmental impact	4.2.3.- Delays in obtaining the construction license
	4.2.1.- Delays in obtaining the Local Body Approval	-	3	3
	4.2.2.- Delays in obtaining approval of the environmental impact	3	-	3
	4.2.3.- Delays in obtaining the construction license	3	3	-
	SUB-GROUP 5.1.- LEGAL ISSUES	5.1.1.- Specific legislation changes	5.1.2.- General legislation changes
	5.1.1.- Specific legislation changes	-	3
	5.1.2.- General legislation changes	3	-
	SUB-GROUP 5.2.- CONNECTION TO THE ELECTRIC GRID	5.2.1.- Legislative changes in the Administrative Authorization of the power connection infrastructure	5.2.2.- Legislative changes in the Start-up Act permits	5.2.3.- Obtaining the electrical registration for production facilities
	5.2.1.- Legislative changes in the Administrative Authorization of the power connection infrastructure	-	3	3
	5.2.2.- Legislative changes in the Start-up Act permits	3	-	3
	5.2.3.- Obtaining the electrical registration for production facilities	3	3	-
	SUB-GROUP 5.3.- URBAN LICENSES	5.3.1.- Legislative changes in the Local Body Approval	5.3.2.- Legislative changes in the Environmental Impact Approval	5.3.3.- Legislative changes in the Construction License
	5.3.1.- Legislative changes in the Local Body Approval	-	3	3
	5.3.2.- Legislative changes in the Environmental Impact Approval	3	-	3
	5.3.3.- Legislative changes in the Construction License	3	3	-
	SUB-GROUP 6.1.- PLANT EXPLOITATION	6.1.1.- Theft	6.1.2.- Vandalism	6.1.3.- Terrorism
	6.1.1.- Theft	-	3	3
	6.1.2.- Vandalism	3	-	3
	6.1.3.- Terrorism	3	3	-
	SUB-GROUP 6.2.- SOCIAL IMPACT	6.2.1.- Social consequences resulting from land acquisition	6.2.2.- Social acceptance
	6.2.1.- Social consequences resulting from land acquisition	-	3
	6.2.2.- Social acceptance	3	-
	COMPARATIVE ESTIMATION OF SUB-GROUPS IMPACT ON THE COSTS
	1.- Political Risks	SUB-GROUP 1.1.- MACROECONOMICS	SUB-GROUP 1.2- URBAN LICENSES
	SUB-GROUP 1.1.- MACROECONOMICS	-	3
	SUB-GROUP 1.2- URBAN LICENSES	3	-
	2.- Technical Risks	SUB-GROUP 2.1.- PLANT LOCATION	SUBGRUPO 2.2.- TECHNOLOGY
	SUB-GROUP 2.1.- PLANT LOCATION	-	3
	SUBGRUPO 2.2.- TECHNOLOGY	3	-
	3.- Economic Risks	SUB-GROUP 3.1.- PLANT EXPLOITATION	SUB-GROUP 3.2.- PLANT LOCATION	SUB-GROUP 3.3.- START-UP PERMITS	SUB-GROUP 3.4.- TECHNOLOGY	SUB-GROUP 3.5.- MACROECONOMICS
	SUB-GROUP 3.1.- PLANT EXPLOITATION	-	3	3	3	3
	SUB-GROUP 3.2.- PLANT LOCATION	3	-	3	3	3
	SUB-GROUP 3.3.- START-UP PERMITS	3	3	-	3	3
	SUB-GROUP 3.4.- TECHNOLOGY	3	3	3	-	3
	SUB-GROUP 3.5.- MACROECONOMICS	3	3	3	3	-
	4.- Time delay risks	SUB-GROUP 4.1.- CONNECTION TO THE ELECTRIC GRID	SUB-GROUP 4.2.- URBAN LICENSES
	SUB-GROUP 4.1.- CONNECTION TO THE ELECTRIC GRID	-	3
	SUB-GROUP 4.2.- URBAN LICENSES	3	-
	5.- Legal Risks	SUB-GROUP 5.1.- LEGAL ISSUES	SUB-GROUP 5.2.- CONNECTION TO THE ELECTRIAL GRID	SUB-GROUP 5.3.- URBAN LICENSES
	SUB-GROUP 5.1.- LEGAL ISSUES	-	3	3
	SUB-GROUP 5.2.- CONNECTION TO THE ELECTRIAL GRID	3	-	3
	SUB-GROUP 5.3.- URBAN LICENSES	3	3	-
	6.- Social Risks	SUB-GROUP 6.1.- PLANT EXPLOITATION	SUB-GROUP 6.2.- SOCIAL IMPACT
	SUB-GROUP 6.1.- PLANT EXPLOITATION	-	3
	SUB-GROUP 6.2.- SOCIAL IMPACT	3	-
	COMPARATIVE ESTIMATION OF GROUPS IMPACT ON THE COSTS
		1.- Political risks	2.- Technical risks	3.- Economic risks	4.- Time delay risks	5.- Legal risks	6.- Social risks
	1.- Political risks	-	3	3	3	3	3
	2.- Technical risks	3	-	3	3	3	3
	3.- Economic risks	3	3	-	3	3	3
	4.- Time delay risks	3	3	3	-	3	3
	5.- Legal risks	3	3	3	3	-	3
	6.- Social risks	3	3	3	3	3	-

## Sheet: TIME IMPACT
	ESTIMATING THE IMPACT OF PROJECT RISKS ON TIME
	ESTIMATING THE PROJECT RISKS IMPACT ON THE TIME	GROUP	SUB-GROUP	RISK	DESCRIPTION	IMPACTO																		IMPACT SCALE
		1.- POLITICAL RISKS	1.1.- Macroeconomics	1.1.1.- Level of political stability	Government stability	3																		CRITICAL
				1.1.2.- The change in energy policy	Assessment of the risk associated with energy policy changes introduced by public administrations	3																		SERIOUS
			1.2- Urban licenses	1.2.1.- Approval of the Local Body	Political risk understood as the level of the interest in the project by the Town Mayor. Project approval is riskier if the tevel of interest is low. By contrast, projects of great interest are more likely to be approved.	3																		MODERATE
				1.2.2.- Obtainig the construction license	Assessment of the associated risk with the interest of the City Council to grant the license. It is a political risk as the City Council may consider the project of a higher or lower priority.	3																		MINOR
		GROUP	SUB-GROUP	RISK	DESCRIPTION	IMPACTO																		NEGLIGIBLE
		2.- TECHNICAL RISKS	2.1.- Plant location	2.1.1.- Technological climate change adequacy	Human activities may cause climate changes. This generates uncertainty when deciding the most suitable technology to use as the project should have a useful ife of at least 25 years, alongwhich significant climate changesmay occur.	3
				2.1.2.- Flood and storm risks	Assessment of flood and storm risks in the area where the PV power plant is to be built.	3
				2.1.3.- Estimation of effective solar radiation	There is always an error index in the estimates of solar radiation, which adds uncertainty to the project. The availability of historical statistical data of the area permits prioritizing among possible plant sites.	3
				2.1.4.- Earthworks	Risk of higher or lower technical problems associated with land levelling.	3
				2.1.5.- Geotechnical study	Assessment of the risk associated with the geotechnical problems.	3
			2.2.- PV Technology	2.2.1.- New PV solar power systems	Assessment of the risk in the development of new technologies.	3
				2.2.2.- PV cell selection	The inadequate selection of the solar panels may generate great losses. The type of solar panels will depend on the plant site.	3
				2.2.3.- Inverters selection	Assessment of the risk associated with the selection of the inverters.	3
				2.2.4.- Selection of support pannel structure	A good design and the correct choice of material of the support structure of solar panels can increase the durability of the installation and maintenance costs decrease throughout its life.	3
				2.2.5.- Connection to the electric grid	The connection to the electric grid requires accurate technical control systems.	3
				2.2.6.- Alternative power generation systems	Assessment of the risk associated with the development of new power generation systems in the site of the project, which may make public administrations reluctant to support PV.	3
		GROUP	SUB-GROUP	RISK	DESCRIPTION	IMPACTO
		3.- ECONOMIC RISKS	3.1.- Plant exploitation	3.1.1.- Plant operation cost	Assessment of the risk of higher or lower operational costs.	3
				3.1.2.- Corrective maintenance costs	Assessment of the risk of higher or lower plant maintenance costs.	3
				3.1.3.- Prevention of maintenance costs	Assessment of the risk of higher or lower preventive maintenance costs.	3
				3.1.4.- Performance losses	Assessment of the risk of not adequately considering PV plant performance losses. This can reduce plant profitability.	3
			3.2.- Plant location	3.2.1.- Errors in estimating the effective solar radiation energy	Assessment of the possible errors in the estimates of effective solar radiation hours. A lack of consistency in the estimation of effective solar radiation hours will negatively affect PV plant profitability.	3
				3.2.2.- Revenue estimation due to the climate change	Climate change may significantly affect the estimates of PV plant profitability.	3
				3.2.3.- Earthworks resources	Risk of extra expenses associated with the corrective measures for land levelling.	3
				3.2.4.- Flood prevention works	Assessment of the risk of extra expenses due to problems associated with flood risks.	3
				3.2.5.- Solution of geotechnical problems	Assessment of the risk of extra expenses due to problems of geotechnical nature.	3
			3.3.- Start-up permits	3.3.1.- Connection to the electric grid costs	The agreement with the power supply company involves certain costs that may vary depending on the characteristics of the power connection system.	3
				3.3.2.- Agreement costs with landowners	Assessment of land owners willingness to sign an agreement with the land owner.	3
				3.3.3.- Possibility of constructing the power connection infrastructure	The connection point to the transport line is the Power Company’s responsibility. Usually the company fixes the connection point that best fits its interests. Therefore, the costs of constructing the power connection infrastruture must be estimated.	3
				3.3.4.- Construction license	Assessment of the risk associated with possible City Council requirements to obtain the construction license.	3
			3.4.- Technology	3.4.1.- Costs due to the inadequate PV cell selection	Evaluation of the costs associated to a wrong selection of the photovoltaic panel.	3
				3.4.2.- Costs due to inadequate inverter selection	Evaluation of the costs associated to a wrong selection of the photovoltaic inverter.	3
				3.4.3.- Costs due to lack of consistency in the selection of support panels	Evaluation of the costs associated to the repair and/or replacement of the support structure of the photovoltaic panels.	3
			3.5.- Macroeconomics	3.5.1.- Bank financing	Assessment of the risk for obtaining bank financing for the project.	3
				3.5.2.- Changes in power demand	Changes in power demand may affect the estimates of plant profitability.	3
				3.5.3.- Inflation	Influence of the inflation rate on the project cash-flow over the PV plant lifespan.	3
				3.5.4.- Changes in energy prices	Assessment of whether there is any risk of energy prices varying during the PV plant lifespan.	3
		GROUP	SUB-GROUP	RISK	DESCRIPTION	IMPACTO
		4.- TIME DELAY RISKS	4.1.- Connection to the electric grid	4.1.1.- Delays in obtaining administrative approval for the connection infrastructure	Risk of delays in the construction of the connection infrastructure to the grid.	3
				4.1.2.- Construction delays in the power connection infrastructure	Risk of delays when obtaining the administrative authorization of the infrastructure of connection with the electric grid.	3
				4.1.3.- Delays in obtaining PV plant Start-up Act	Evaluation of the risk of delays in obtaining the plant start-up act.	3
				4.1.4.- Delays in the agreement signature with REE and CNMC	Risk of delays in the drafting and signing of the contracts for access to the network with REE and the sale of the energy generated with the CNMC.	3
			4.2.- Urban licenses	4.2.1.- Delays in obtaining the Local Body Approval	Evaluation of the administrative delays associated to the approval of the project by the city Council.	3
				4.2.2.- Delays in obtaining approval of the environmental impact	Evaluation of the administrative delays associated to the approval of the project's environmental impact assessment.	3
				4.2.3.- Delays in obtaining the construction license	Evaluation of the administrative delays associated to the construction license.	3
		GROUP	SUB-GROUP	RISK	DESCRIPTION	IMPACTO
		5.- LEGAL RISKS	5.1.- Legal issues	5.1.1.- Specific legislation changes	Assessment of the risk of legislative changes that may affect the General Administration incentives to renewable energies.	3
				5.1.2.- General legislation changes	Evaluation of the change risk of the general legislation, both technical and administrative.	3
			5.2.- Connection to the electric grid	5.2.1.- Legislative changes in the Administrative Authorization of the power connection infrastructure	The power connection infraestructure requires an Administrative Authorization regulated by the local governments that may vary from one regional state to another.	3
				5.2.2.- Legislative changes in the Start-up Act permits	The Start-up Act is given during the last stages of project execution, just before plant exploitation. It is issued by the Local Authorities, which involves certain risks as the regulations may vary from one regional state to another.	3
				5.2.3.- Obtaining the electrical registration for production facilities	Evaluation of the risk of changes in the legislation of the RAIPEE, which depends on the regional administrations.	3
			5.3.- Urban licenses	5.3.1.- Legislative changes in the Local Body Approval	Risk assessment of change in municipal urban regulations.	3
				5.3.2.- Legislative changes in the Environmental Impact Approval	Risk assessment of change in the environmental impact law.	3
				5.3.3.- Legislative changes in the Construction License	Evaluation of the risk of legislative changes for the granting of the construction license.	3
		GROUP	SUB-GROUP	RISK	DESCRIPTION	IMPACTO
		6.- SOCIAL RISKS	6.1.- Plant exploitation	6.1.1.- Theft	Assessment of theft from the power plant site.	3
				6.1.2.- Vandalism	Assessment of vandalism to the power plant facilities.	3
				6.1.3.- Terrorism	Risk of terrorist attacks on electrical power production facilities.	3
			6.2.- Social impact	6.2.1.- Social consequences resulting from land acquisition	Assessment of the risk of social disapproval, which may impede project execution.	3
				6.2.2.- Social acceptance	Evaluation of the risk of social opposition to the construction of the project.	3
	COMPARATIVE ESTIMATION OF RISKS IMPACT ON THE TIME
	SUB-GROUP 1.1.- MACROECONOMICS	1.1.1.- Level of political stability	1.1.2.- The change in energy policy																					COMPARATIVE SCALE OF IMPACT ON THE SCOPE
	1.1.1.- Level of political stability	-	3																					VERY MUCH MORE
	1.1.2.- The change in energy policy	3	-																					MUCH MORE
																								MORE
	SUB-GROUP 1.2- URBAN LICENSES	1.2.1.- Approval of the Local Body	1.2.2.- Obtainig the construction license																					BIT MORE
	1.2.1.- Approval of the Local Body	-	3																					SAME
	1.2.2.- Obtainig the construction license	3	-																					BIT LESS
																								LESS
	SUB-GROUP 2.1.- PLANT LOCATION	2.1.1.- Technological climate change adequacy	2.1.2.- Flood and storm risks	2.1.3.- Estimation of effective solar radiation	2.1.4.- Earthworks	2.1.5.- Geotechnical study																		MUCH LESS
	2.1.1.- Technological climate change adequacy	-	3	3	3	3																		VERY MUCH LESS
	2.1.2.- Flood and storm risks	3	-	3	3	3
	2.1.3.- Estimation of effective solar radiation	3	3	-	3	3
	2.1.4.- Earthworks	3	3	3	-	3
	2.1.5.- Geotechnical study	3	3	3	3	-
	SUB-GROUP 2.2.- PV TECHNOLOGY	2.2.1.- New PV solar power systems	2.2.2.- PV cell selection	2.2.3.- Inverters selection	2.2.4.- Selection of support pannel structure	2.2.5.- Connection to the electric grid	2.2.6.- Alternative power generation systems
	2.2.1.- New PV solar power systems	-	3	3	3	3	3
	2.2.2.- PV cell selection	3	-	3	3	3	3
	2.2.3.- Inverters selection	3	3	-	3	3	3
	2.2.4.- Selection of support pannel structure	3	3	3	-	3	3
	2.2.5.- Connection to the electric grid	3	3	3	3	-	3
	2.2.6.- Alternative power generation systems	3	3	3	3	3	-
	SUB-GROUP 3.1.- PLANT EXPLOITATION	3.1.1.- Plant operation cost	3.1.2.- Corrective maintenance costs	3.1.3.- Prevention of maintenance costs	3.1.4.- Performance losses
	3.1.1.- Plant operation cost	-	3	3	3
	3.1.2.- Corrective maintenance costs	3	-	3	3
	3.1.3.- Prevention of maintenance costs	3	3	-	3
	3.1.4.- Performance losses	3	3	3	-
	SUB-GROUP 3.2.- PLANT LOCATION	3.2.1.- Errors in estimating the effective solar radiation energy	3.2.2.- Revenue estimation due to the climate change	3.2.3.- Earthworks resources	3.2.4.- Flood prevention works	3.2.5.- Solution of geotechnical problems
	3.2.1.- Errors in estimating the effective solar radiation energy	-	3	3	3	3
	3.2.2.- Revenue estimation due to the climate change	3	-	3	3	3
	3.2.3.- Earthworks resources	3	3	-	3	3
	3.2.4.- Flood prevention works	3	3	3	-	3
	3.2.5.- Solution of geotechnical problems	3	3	3	3	-
	SUB-GROUP 3.3.- START-UP PERMITS	3.3.1.- Connection to the electric grid costs	3.3.2.- Agreement costs with landowners	3.3.3.- Possibility of constructing the power connection infrastructure	3.3.4.- Construction license
	3.3.1.- Connection to the electric grid costs	-	3	3	3
	3.3.2.- Agreement costs with landowners	3	-	3	3
	3.3.3.- Possibility of constructing the power connection infrastructure	3	3	-	3
	3.3.4.- Construction license	3	3	3	-
	SUB-GROUP 3.4.- TECHNOLOGY	3.4.1.- Costs due to the inadequate PV cell selection	3.4.2.- Costs due to inadequate inverter selection	3.4.3.- Costs due to lack of consistency in the selection of support panels
	3.4.1.- Costs due to the inadequate PV cell selection	-	3	3
	3.4.2.- Costs due to inadequate inverter selection	3	-	3
	3.4.3.- Costs due to lack of consistency in the selection of support panels	3	3	-
	SUB-GROUP 3.5.- MACROECONOMICS	3.5.1.- Bank financing	3.5.2.- Changes in power demand	3.5.3.- Inflation	3.5.4.- Changes in energy prices
	3.5.1.- Bank financing	-	3	3	3
	3.5.2.- Changes in power demand	3	-	3	3
	3.5.3.- Inflation	3	3	-	3
	3.5.4.- Changes in energy prices	3	3	3	-
	SUB-GROUP 4.1.- CONNECTION TO THE ELECTRIC GRID	4.1.1.- Delays in obtaining administrative approval for the connection infrastructure	4.1.2.- Construction delays in the power connection infrastructure	4.1.3.- Delays in obtaining PV plant Start-up Act	4.1.4.- Delays in the agreement signature with REE and CNMC
	4.1.1.- Delays in obtaining administrative approval for the connection infrastructure	-	3	3	3
	4.1.2.- Construction delays in the power connection infrastructure	3	-	3	3
	4.1.3.- Delays in obtaining PV plant Start-up Act	3	3	-	3
	4.1.4.- Delays in the agreement signature with REE and CNMC	3	3	3	-
	SUB-GROUP 4.2.- URBAN LICENSES	4.2.1.- Delays in obtaining the Local Body Approval	4.2.2.- Delays in obtaining approval of the environmental impact	4.2.3.- Delays in obtaining the construction license
	4.2.1.- Delays in obtaining the Local Body Approval	-	3	3
	4.2.2.- Delays in obtaining approval of the environmental impact	3	-	3
	4.2.3.- Delays in obtaining the construction license	3	3	-
	SUB-GROUP 5.1.- LEGAL ISSUES	5.1.1.- Specific legislation changes	5.1.2.- General legislation changes
	5.1.1.- Specific legislation changes	-	3
	5.1.2.- General legislation changes	3	-
	SUB-GROUP 5.2.- CONNECTION TO THE ELECTRIC GRID	5.2.1.- Legislative changes in the Administrative Authorization of the power connection infrastructure	5.2.2.- Legislative changes in the Start-up Act permits	5.2.3.- Obtaining the electrical registration for production facilities
	5.2.1.- Legislative changes in the Administrative Authorization of the power connection infrastructure	-	3	3
	5.2.2.- Legislative changes in the Start-up Act permits	3	-	3
	5.2.3.- Obtaining the electrical registration for production facilities	3	3	-
	SUB-GROUP 5.3.- URBAN LICENSES	5.3.1.- Legislative changes in the Local Body Approval	5.3.2.- Legislative changes in the Environmental Impact Approval	5.3.3.- Legislative changes in the Construction License
	5.3.1.- Legislative changes in the Local Body Approval	-	3	3
	5.3.2.- Legislative changes in the Environmental Impact Approval	3	-	3
	5.3.3.- Legislative changes in the Construction License	3	3	-
	SUB-GROUP 6.1.- PLANT EXPLOITATION	6.1.1.- Theft	6.1.2.- Vandalism	6.1.3.- Terrorism
	6.1.1.- Theft	-	3	3
	6.1.2.- Vandalism	3	-	3
	6.1.3.- Terrorism	3	3	-
	SUB-GROUP 6.2.- SOCIAL IMPACT	6.2.1.- Social consequences resulting from land acquisition	6.2.2.- Social acceptance
	6.2.1.- Social consequences resulting from land acquisition	-	3
	6.2.2.- Social acceptance	3	-
	COMPARATIVE ESTIMATION OF SUB-GROUPS IMPACT ON THE TIME
	1.- Political Risks	SUB-GROUP 1.1.- MACROECONOMICS	SUB-GROUP 1.2- URBAN LICENSES
	SUB-GROUP 1.1.- MACROECONOMICS	-	3
	SUB-GROUP 1.2- URBAN LICENSES	3	-
	2.- Technical Risks	SUB-GROUP 2.1.- PLANT LOCATION	SUBGRUPO 2.2.- TECHNOLOGY
	SUB-GROUP 2.1.- PLANT LOCATION	-	3
	SUBGRUPO 2.2.- TECHNOLOGY	3	-
	3.- Economic Risks	SUB-GROUP 3.1.- PLANT EXPLOITATION	SUB-GROUP 3.2.- PLANT LOCATION	SUB-GROUP 3.3.- START-UP PERMITS	SUB-GROUP 3.4.- TECHNOLOGY	SUB-GROUP 3.5.- MACROECONOMICS
	SUB-GROUP 3.1.- PLANT EXPLOITATION	-	3	3	3	3
	SUB-GROUP 3.2.- PLANT LOCATION	3	-	3	3	3
	SUB-GROUP 3.3.- START-UP PERMITS	3	3	-	3	3
	SUB-GROUP 3.4.- TECHNOLOGY	3	3	3	-	3
	SUB-GROUP 3.5.- MACROECONOMICS	3	3	3	3	-
	4.- Time delay risks	SUB-GROUP 4.1.- CONNECTION TO THE ELECTRIC GRID	SUB-GROUP 4.2.- URBAN LICENSES
	SUB-GROUP 4.1.- CONNECTION TO THE ELECTRIC GRID	-	3
	SUB-GROUP 4.2.- URBAN LICENSES	3	-
	5.- Legal Risks	SUB-GROUP 5.1.- LEGAL ISSUES	SUB-GROUP 5.2.- CONNECTION TO THE ELECTRIAL GRID	SUB-GROUP 5.3.- URBAN LICENSES
	SUB-GROUP 5.1.- LEGAL ISSUES	-	3	3
	SUB-GROUP 5.2.- CONNECTION TO THE ELECTRIAL GRID	3	-	3
	SUB-GROUP 5.3.- URBAN LICENSES	3	3	-
	6.- Social Risks	SUB-GROUP 6.1.- PLANT EXPLOITATION	SUB-GROUP 6.2.- SOCIAL IMPACT
	SUB-GROUP 6.1.- PLANT EXPLOITATION	-	3
	SUB-GROUP 6.2.- SOCIAL IMPACT	3	-
	COMPARATIVE ESTIMATION OF GROUPS IMPACT ON THE TIME
		1.- Political risks	2.- Technical risks	3.- Economic risks	4.- Time delay risks	5.- Legal risks	6.- Social risks
	1.- Political risks	-	3	3	3	3	3
	2.- Technical risks	3	-	3	3	3	3
	3.- Economic risks	3	3	-	3	3	3
	4.- Time delay risks	3	3	3	-	3	3
	5.- Legal risks	3	3	3	3	-	3
	6.- Social risks	3	3	3	3	3	-
